# Supplementary material for: (E)-N′-(3-Fluoro­benzyl­idene)-2-hydroxy­benzohydrazide
Source: Acta Crystallogr Sect E Struct Rep Online. 2009 Mar 6;65(Pt 4):o666. doi: 10.1107/S1600536809006941 (PMC2968967; doi:10.1107/S1600536809006941)
Supplement: Supplementary file 1 [file e-65-0o666-sup1.cif]

##############################################################################
###                                                                        ###
###        Electronic paper (Acta Crystallographica Section E)             ###
###                                                                        ###
##############################################################################
#                                                                            #
# This CIF contains the data in a paper accepted for publication in Acta     #
# Crystallographica Section E. It conforms to the requirements of Notes      #
# for Authors for Section E, and has been peer reviewed under the auspices   #
# of the IUCr Commission on Journals.                                        #
#                                                                            #
# Full details of the Crystallographic Information File format               #
# are given in the paper "The Crystallographic Information File (CIF):       #
# a New Standard Archive File for Crystallography" by S. R. Hall, F. H.      #
# Allen and I. D. Brown [Acta Cryst. (1991), A47, 655-685].                  #
#                                                                            #
# The current version of the core CIF dictionary is obtainable from          #
# ftp://ftp.iucr.org/pub/cif_core.dic. The current version number is 2.4.    #
#                                                                            #
# Software is freely available for graphical display of the structure(s) in  #
# this CIF.  For information consult the CIF home page http://www.iucr.org/  #
# cif/home.html                                                              #
#                                                                            #
# This file may be used for bona fide research purposes within the           #
# scientific community so long as proper attribution is given to the journal # 
# article from which it was obtained.                                        #
#                                                                            #
##############################################################################
                                             
data_global
_audit_creation_method     'form.cif (version 2.0)'
_journal_data_validation_number     ?
_journal_date_recd_electronic     2009-02-19
_journal_date_accepted     2009-02-25
_journal_name_full     'Acta Crystallographica, Section E'
_journal_year     2009
_journal_volume     65
_journal_issue      4
_journal_page_first     o666
_journal_page_last     o666
_journal_paper_category     QO
_journal_coeditor_code     SU2098
_publ_contact_author_name     'Prof. Shao, Si-Chang'
_publ_contact_author_address
;
      Department of Chemistry
      Fuyang Normal College
      Fuyang Anhui 236041
      People's Republic of China
;
_publ_contact_author_email     'shaosic@fync.edu.cn'
_publ_contact_author_fax     '0086-558-2595626'
_publ_contact_author_phone     '0086-558-2596599'
_publ_section_title
;
(<i>E</i>)-<i>N</i>'-(3-Fluorobenzylidene)-2-hydroxybenzohydrazide
;
loop_
    _publ_author_name
    _publ_author_address
    'Xu, Hua-Jie'
;     Department of Chemistry
      Fuyang Normal College
      Fuyang Anhui 236041
      People's Republic of China
;
    'Sheng, Liang-Quan'
;     Department of Chemistry
      Fuyang Normal College
      Fuyang Anhui 236041
      People's Republic of China
;
    'Liu, Zhao-Di'
;     Department of Chemistry
      Fuyang Normal College
      Fuyang Anhui 236041
      People's Republic of China
;
    'Shao, Si-Chang'
;     Department of Chemistry
      Fuyang Normal College
      Fuyang Anhui 236041
      People's Republic of China
;
data_I
_audit_creation_method     SHELXL-97
_chemical_name_systematic
;
(<i>E</i>)-<i>N</i>'-(3-Fluorobenzylidene)-2-hydroxybenzohydrazide
;
_chemical_name_common     ?
_chemical_formula_moiety     'C14 H11 F N2 O2'
_chemical_formula_sum     'C14 H11 F N2 O2'
_chemical_formula_iupac     'C14 H11 F N2 O2'
_chemical_formula_weight     258.25
_chemical_melting_point     ?
_symmetry_cell_setting     monoclinic
_symmetry_space_group_name_H-M     'P 21/n'
_symmetry_space_group_name_Hall     '-P 2yn'
loop_
    _symmetry_equiv_pos_site_id
    _symmetry_equiv_pos_as_xyz
    1 x,y,z
    2 1/2-x,1/2+y,1/2-z
    3 -x,-y,-z
    4 1/2+x,1/2-y,1/2+z
_cell_length_a     4.8751(15)
_cell_length_b     22.188(7)
_cell_length_c     11.323(3)
_cell_angle_alpha     90.00
_cell_angle_beta     96.717(5)
_cell_angle_gamma     90.00
_cell_volume     1216.4(6)
_cell_formula_units_Z     4
_cell_measurement_reflns_used     589
_cell_measurement_theta_min     2.3
_cell_measurement_theta_max     15
_cell_measurement_temperature     297(2)
_exptl_crystal_description     block
_exptl_crystal_colour     yellow
_exptl_crystal_size_max     0.20
_exptl_crystal_size_mid     0.10
_exptl_crystal_size_min     0.10
_exptl_crystal_density_diffrn     1.410
_exptl_crystal_density_meas     ?
_exptl_crystal_density_method     'not measured'
_exptl_crystal_F_000     536
_exptl_absorpt_coefficient_mu     0.106
_exptl_absorpt_correction_type     multi-scan
_exptl_absorpt_process_details     '(SADABS; Sheldrick, 1996)'
_exptl_absorpt_correction_T_min     0.9790
_exptl_absorpt_correction_T_max     0.9894
_exptl_special_details
;
;
_diffrn_ambient_temperature     297(2)
_diffrn_radiation_type     MoK\a
_diffrn_radiation_wavelength     0.71073
_diffrn_radiation_source     'fine-focus sealed tube'
_diffrn_radiation_monochromator     graphite
_diffrn_measurement_device_type     'Bruker SMART CCD area-detector'
_diffrn_measurement_method     '\f and \w'
_diffrn_detector_area_resol_mean     ?
_diffrn_reflns_number     8534
_diffrn_reflns_av_R_equivalents     0.0813
_diffrn_reflns_av_sigmaI/netI     0.0783
_diffrn_reflns_theta_min     1.84
_diffrn_reflns_theta_max     25.05
_diffrn_reflns_theta_full     25.00
_diffrn_measured_fraction_theta_max     0.998
_diffrn_measured_fraction_theta_full     0.998
_diffrn_reflns_limit_h_min     -5
_diffrn_reflns_limit_h_max     5
_diffrn_reflns_limit_k_min     -26
_diffrn_reflns_limit_k_max     26
_diffrn_reflns_limit_l_min     -13
_diffrn_reflns_limit_l_max     13
_diffrn_standards_number     0
_diffrn_standards_interval_count     ?
_diffrn_standards_interval_time     ?
_diffrn_standards_decay_%     0
_refine_special_details
;
 Refinement of F^2^ against ALL reflections.  The weighted R-factor wR and
 goodness of fit S are based on F^2^, conventional R-factors R are based
 on F, with F set to zero for negative F^2^. The threshold expression of
 F^2^ > 2sigma(F^2^) is used only for calculating R-factors(gt) etc. and is
 not relevant to the choice of reflections for refinement.  R-factors based
 on F^2^ are statistically about twice as large as those based on F, and R-
 factors based on ALL data will be even larger.
;
_reflns_number_total     2152
_reflns_number_gt     1205
_reflns_threshold_expression     I>2\s(I)
_refine_ls_structure_factor_coef     Fsqd
_refine_ls_matrix_type     full
_refine_ls_R_factor_all     0.1558
_refine_ls_R_factor_gt     0.0880
_refine_ls_wR_factor_gt     0.2082
_refine_ls_wR_factor_ref     0.2395
_refine_ls_goodness_of_fit_ref     1.051
_refine_ls_restrained_S_all     1.051
_refine_ls_number_reflns     2152
_refine_ls_number_parameters     170
_refine_ls_number_restraints     0
_refine_ls_hydrogen_treatment     constr
_refine_ls_weighting_scheme     calc
_refine_ls_weighting_details
         'calc w=1/[\s^2^(Fo^2^)+(0.1113P)^2^+0.2945P] where P=(Fo^2^+2Fc^2^)/3'
_atom_sites_solution_hydrogens     geom
_atom_sites_solution_primary     direct
_atom_sites_solution_secondary     difmap
_refine_ls_shift/su_max     0.002
_refine_ls_shift/su_mean     0.001
_refine_diff_density_max     0.203
_refine_diff_density_min     -0.301
_refine_ls_extinction_method     none
_refine_ls_extinction_coef     ?
loop_
    _atom_type_symbol
    _atom_type_description
    _atom_type_scat_dispersion_real
    _atom_type_scat_dispersion_imag
    _atom_type_scat_source
    'C' 'C' 0.0033 0.0016
                         'International Tables Vol C Tables 4.2.6.8 and 6.1.1.4'
    'H' 'H' 0.0000 0.0000
                         'International Tables Vol C Tables 4.2.6.8 and 6.1.1.4'
    'F' 'F' 0.0171 0.0103
                         'International Tables Vol C Tables 4.2.6.8 and 6.1.1.4'
    'N' 'N' 0.0061 0.0033
                         'International Tables Vol C Tables 4.2.6.8 and 6.1.1.4'
    'O' 'O' 0.0106 0.0060
                         'International Tables Vol C Tables 4.2.6.8 and 6.1.1.4'
_computing_data_collection     'SMART (Siemens, 1996)'
_computing_cell_refinement     'SAINT (Siemens, 1996)'
_computing_data_reduction     'SAINT (Siemens, 1996)'
_computing_structure_solution     'SHELXS97 (Sheldrick, 2008)'
_computing_structure_refinement     'SHELXL97 (Sheldrick, 2008)'
_computing_molecular_graphics     'SHELXTL (Sheldrick, 2008)'
_computing_publication_material     'SHELXTL (Sheldrick, 2008)'
loop_
    _atom_site_type_symbol
    _atom_site_label
    _atom_site_fract_x
    _atom_site_fract_y
    _atom_site_fract_z
    _atom_site_U_iso_or_equiv
    _atom_site_thermal_displace_type
    _atom_site_calc_flag
    _atom_site_refinement_flags
    _atom_site_occupancy
    F F1 -0.2554(15) 0.0383(3) 0.4844(5) 0.103(3) Uani . . 0.500
    F F1' -0.3673(19) 0.0122(3) 0.0916(6) 0.136(4) Uani . . 0.500
    O O1 0.8661(7) 0.26546(15) 0.1078(3) 0.0638(11) Uani . . 1.000
    O O2 0.7116(7) 0.27530(14) 0.4613(2) 0.0643(11) Uani . . 1.000
    N N1 0.5969(8) 0.23163(16) 0.2828(3) 0.0518(12) Uani . . 1.000
    N N2 0.4125(7) 0.19142(17) 0.3234(3) 0.0490(12) Uani . . 1.000
    C C1 0.9330(8) 0.31131(19) 0.3001(4) 0.0443(12) Uani . . 1.000
    C C2 1.0667(10) 0.3559(2) 0.3713(4) 0.0563(16) Uani . . 1.000
    C C3 1.2548(11) 0.3939(2) 0.3302(4) 0.0658(19) Uani . . 1.000
    C C4 1.3165(10) 0.3890(2) 0.2158(4) 0.0601(17) Uani . . 1.000
    C C5 1.1869(9) 0.34596(19) 0.1418(4) 0.0527(17) Uani . . 1.000
    C C6 0.9959(8) 0.30710(19) 0.1824(3) 0.0433(14) Uani . . 1.000
    C C7 0.7399(9) 0.27175(19) 0.3545(4) 0.0465(17) Uani . . 1.000
    C C8 0.2866(9) 0.1604(2) 0.2415(4) 0.0524(17) Uani . . 1.000
    C C9 0.0844(6) 0.11357(12) 0.2623(3) 0.0497(17) Uani . G 1.000
    C C10 0.0213(6) 0.09879(13) 0.3754(2) 0.0520(16) Uani . G 1.000
    C C11 -0.1728(7) 0.05426(14) 0.3894(3) 0.067(2) Uani . G 1.000
    C C12 -0.3037(6) 0.02449(13) 0.2905(4) 0.0750(19) Uani . G 1.000
    C C13 -0.2406(7) 0.03926(15) 0.1774(3) 0.083(2) Uani . G 1.000
    C C14 -0.0466(7) 0.08380(16) 0.1634(2) 0.073(2) Uani . G 1.000
    H H1N 0.62100 0.23090 0.20870 0.0620 Uiso calc R 1.000
    H H1O 0.96210 0.25770 0.05500 0.0950 Uiso calc R 1.000
    H H2 1.02690 0.36010 0.44930 0.0680 Uiso calc R 1.000
    H H3 1.34130 0.42320 0.38030 0.0790 Uiso calc R 1.000
    H H4 1.44560 0.41470 0.18810 0.0720 Uiso calc R 1.000
    H H5 1.22770 0.34290 0.06380 0.0630 Uiso calc R 1.000
    H H8 0.32300 0.16740 0.16390 0.0630 Uiso calc R 1.000
    H H10 0.10890 0.11870 0.44160 0.0620 Uiso calc R 1.000
    H H11 -0.21500 0.04440 0.46510 0.0800 Uiso calc . 0.500
    H H12 -0.43350 -0.00530 0.29990 0.0900 Uiso calc R 1.000
    H H13 -0.32820 0.01930 0.11120 0.0990 Uiso calc . 0.500
    H H14 -0.00440 0.09370 0.08770 0.0870 Uiso calc R 1.000
loop_
    _atom_site_aniso_label
    _atom_site_aniso_U_11
    _atom_site_aniso_U_22
    _atom_site_aniso_U_33
    _atom_site_aniso_U_12
    _atom_site_aniso_U_13
    _atom_site_aniso_U_23
    F1 0.145(6) 0.094(5) 0.080(4) -0.033(5) 0.054(4) 0.006(4)
    F1' 0.184(8) 0.138(6) 0.075(4) -0.103(6) -0.026(5) -0.006(4)
    O1 0.076(2) 0.075(2) 0.0473(19) -0.0178(19) 0.0363(16) -0.0120(17)
    O2 0.081(2) 0.075(2) 0.0416(18) -0.0068(18) 0.0274(17) -0.0018(15)
    N1 0.063(2) 0.056(2) 0.041(2) -0.005(2) 0.0255(19) 0.0029(18)
    N2 0.051(2) 0.053(2) 0.047(2) 0.003(2) 0.0222(18) 0.0074(19)
    C1 0.045(2) 0.042(2) 0.048(2) 0.011(2) 0.014(2) 0.006(2)
    C2 0.074(3) 0.053(3) 0.044(2) 0.001(3) 0.016(2) -0.002(2)
    C3 0.080(4) 0.053(3) 0.064(3) -0.013(3) 0.007(3) 0.000(3)
    C4 0.061(3) 0.062(3) 0.059(3) -0.008(3) 0.014(2) 0.011(3)
    C5 0.061(3) 0.050(3) 0.051(3) -0.002(2) 0.023(2) 0.007(2)
    C6 0.047(3) 0.045(2) 0.040(2) 0.004(2) 0.014(2) -0.004(2)
    C7 0.054(3) 0.048(3) 0.041(3) 0.013(2) 0.021(2) 0.001(2)
    C8 0.058(3) 0.059(3) 0.042(3) 0.009(3) 0.014(2) 0.009(2)
    C9 0.052(3) 0.047(3) 0.052(3) 0.009(2) 0.014(2) 0.005(2)
    C10 0.061(3) 0.041(2) 0.057(3) 0.002(2) 0.019(2) 0.000(2)
    C11 0.076(4) 0.049(3) 0.080(4) 0.001(3) 0.031(3) 0.006(3)
    C12 0.060(3) 0.055(3) 0.111(4) -0.004(3) 0.014(3) 0.008(3)
    C13 0.085(4) 0.077(4) 0.085(4) -0.017(3) 0.004(3) 0.001(3)
    C14 0.078(4) 0.084(4) 0.055(3) -0.012(3) 0.003(3) -0.005(3)
_geom_special_details
;
 Bond distances, angles etc. have been calculated using the
 rounded fractional coordinates. All su's are estimated
 from the variances of the (full) variance-covariance matrix.
 The cell esds are taken into account in the estimation of
 distances, angles and torsion angles
;
loop_
    _geom_bond_atom_site_label_1
    _geom_bond_atom_site_label_2
    _geom_bond_site_symmetry_1
    _geom_bond_site_symmetry_2
    _geom_bond_distance
    _geom_bond_publ_flag
    F1' C13 . . 1.243(8) no
    F1 C11 . . 1.243(7) no
    O1 C6 . . 1.357(5) no
    O2 C7 . . 1.236(5) no
    O1 H1O . . 0.8200 no
    N1 N2 . . 1.383(5) no
    N1 C7 . . 1.344(6) no
    N2 C8 . . 1.256(6) no
    N1 H1N . . 0.8600 no
    C1 C7 . . 1.474(6) no
    C1 C2 . . 1.390(6) no
    C1 C6 . . 1.405(6) no
    C2 C3 . . 1.367(7) no
    C3 C4 . . 1.368(6) no
    C4 C5 . . 1.375(6) no
    C5 C6 . . 1.386(6) no
    C8 C9 . . 1.470(5) no
    C9 C10 . . 1.3908 no
    C9 C14 . . 1.3896 no
    C10 C11 . . 1.3899 no
    C11 C12 . . 1.3894 no
    C12 C13 . . 1.3908 no
    C13 C14 . . 1.3897 no
    C2 H2 . . 0.9300 no
    C3 H3 . . 0.9300 no
    C4 H4 . . 0.9300 no
    C5 H5 . . 0.9300 no
    C8 H8 . . 0.9300 no
    C10 H10 . . 0.9300 no
    C11 H11 . . 0.9300 no
    C12 H12 . . 0.9300 no
    C13 H13 . . 0.9300 no
    C14 H14 . . 0.9300 no
loop_
    _geom_angle_atom_site_label_1
    _geom_angle_atom_site_label_2
    _geom_angle_atom_site_label_3
    _geom_angle_site_symmetry_1
    _geom_angle_site_symmetry_2
    _geom_angle_site_symmetry_3
    _geom_angle
    _geom_angle_publ_flag
    C6 O1 H1O . . . 109.00 no
    N2 N1 C7 . . . 122.6(3) no
    N1 N2 C8 . . . 112.9(3) no
    C7 N1 H1N . . . 119.00 no
    N2 N1 H1N . . . 119.00 no
    C6 C1 C7 . . . 125.3(4) no
    C2 C1 C7 . . . 117.4(4) no
    C2 C1 C6 . . . 117.3(4) no
    C1 C2 C3 . . . 122.0(4) no
    C2 C3 C4 . . . 120.3(4) no
    C3 C4 C5 . . . 119.7(4) no
    C4 C5 C6 . . . 120.6(4) no
    C1 C6 C5 . . . 120.2(4) no
    O1 C6 C1 . . . 119.9(4) no
    O1 C6 C5 . . . 120.0(3) no
    O2 C7 N1 . . . 121.6(4) no
    O2 C7 C1 . . . 121.4(4) no
    N1 C7 C1 . . . 117.0(4) no
    N2 C8 C9 . . . 123.2(4) no
    C10 C9 C14 . . . 119.98 no
    C8 C9 C14 . . . 117.4(3) no
    C8 C9 C10 . . . 122.6(3) no
    C9 C10 C11 . . . 119.97 no
    F1 C11 C10 . . . 126.5(4) no
    C10 C11 C12 . . . 120.04 no
    F1 C11 C12 . . . 113.4(4) no
    C11 C12 C13 . . . 120.00 no
    C12 C13 C14 . . . 119.96 no
    F1' C13 C12 . . . 117.6(5) no
    F1' C13 C14 . . . 122.5(4) no
    C9 C14 C13 . . . 120.06 no
    C1 C2 H2 . . . 119.00 no
    C3 C2 H2 . . . 119.00 no
    C2 C3 H3 . . . 120.00 no
    C4 C3 H3 . . . 120.00 no
    C3 C4 H4 . . . 120.00 no
    C5 C4 H4 . . . 120.00 no
    C4 C5 H5 . . . 120.00 no
    C6 C5 H5 . . . 120.00 no
    N2 C8 H8 . . . 118.00 no
    C9 C8 H8 . . . 118.00 no
    C9 C10 H10 . . . 120.00 no
    C11 C10 H10 . . . 120.00 no
    C10 C11 H11 . . . 120.00 no
    C12 C11 H11 . . . 120.00 no
    C11 C12 H12 . . . 120.00 no
    C13 C12 H12 . . . 120.00 no
    C12 C13 H13 . . . 120.00 no
    C14 C13 H13 . . . 120.00 no
    C9 C14 H14 . . . 120.00 no
    C13 C14 H14 . . . 120.00 no
loop_
    _geom_torsion_atom_site_label_1
    _geom_torsion_atom_site_label_2
    _geom_torsion_atom_site_label_3
    _geom_torsion_atom_site_label_4
    _geom_torsion_site_symmetry_1
    _geom_torsion_site_symmetry_2
    _geom_torsion_site_symmetry_3
    _geom_torsion_site_symmetry_4
    _geom_torsion
    _geom_torsion_publ_flag
    C7 N1 N2 C8 . . . . 175.7(4) no
    N2 N1 C7 O2 . . . . -0.8(7) no
    N2 N1 C7 C1 . . . . 179.0(4) no
    N1 N2 C8 C9 . . . . 178.6(4) no
    C2 C1 C6 C5 . . . . 0.8(6) no
    C7 C1 C6 O1 . . . . 2.7(6) no
    C7 C1 C6 C5 . . . . -178.3(4) no
    C2 C1 C7 O2 . . . . -4.8(6) no
    C2 C1 C7 N1 . . . . 175.4(4) no
    C6 C1 C7 O2 . . . . 174.3(4) no
    C6 C1 C7 N1 . . . . -5.5(6) no
    C2 C1 C6 O1 . . . . -178.2(4) no
    C6 C1 C2 C3 . . . . -0.8(7) no
    C7 C1 C2 C3 . . . . 178.3(4) no
    C1 C2 C3 C4 . . . . 0.2(7) no
    C2 C3 C4 C5 . . . . 0.5(7) no
    C3 C4 C5 C6 . . . . -0.6(7) no
    C4 C5 C6 O1 . . . . 178.9(4) no
    C4 C5 C6 C1 . . . . -0.1(6) no
    N2 C8 C9 C10 . . . . -1.7(6) no
    N2 C8 C9 C14 . . . . 178.1(4) no
    C8 C9 C10 C11 . . . . 179.7(3) no
    C14 C9 C10 C11 . . . . -0.02 no
    C8 C9 C14 C13 . . . . -179.7(3) no
    C10 C9 C14 C13 . . . . -0.03 no
    C9 C10 C11 F1 . . . . -177.2(5) no
    C9 C10 C11 C12 . . . . 0.03 no
    F1 C11 C12 C13 . . . . 177.5(4) no
    C10 C11 C12 C13 . . . . -0.02 no
    C11 C12 C13 F1' . . . . -178.6(5) no
    C11 C12 C13 C14 . . . . -0.02 no
    F1' C13 C14 C9 . . . . 178.5(5) no
    C12 C13 C14 C9 . . . . 0.03 no
loop_
    _geom_hbond_atom_site_label_D
    _geom_hbond_atom_site_label_H
    _geom_hbond_atom_site_label_A
    _geom_hbond_site_symmetry_A
    _geom_hbond_distance_DH
    _geom_hbond_distance_HA
    _geom_hbond_distance_DA
    _geom_hbond_angle_DHA
    _geom_hbond_publ_flag
    N1 H1N O1 . 0.86 1.91 2.612(5) 138 yes
    O1 H1O O2 4_554 0.82 1.86 2.657(5) 166 yes
