# Supplementary material for: (E)-N′-(3-Fluoro­benzyl­idene)-2-hydroxy­benzohydrazide
Source: Acta Crystallogr Sect E Struct Rep Online. 2009 Mar 6;65(Pt 4):o666. doi: 10.1107/S1600536809006941 (PMC2968967; doi:10.1107/S1600536809006941)
Supplement: Supplementary file 2 [file e-65-0o666-Isup2.hkl]

# 
# h,k,l, Fc-squared, Fo-squared, sigma(Fo-squared) and status flag 
# 
data_I
_shelx_title ' ' 
_shelx_refln_list_code          4 
_shelx_F_calc_maximum      152.87 
_exptl_crystal_F_000       536.00 
_reflns_d_resolution_high  0.8394 
 
loop_ 
 _symmetry_equiv_pos_as_xyz 
 'x, y, z' 
 '-x+1/2, y+1/2, -z+1/2' 
 '-x, -y, -z' 
 'x-1/2, -y-1/2, z-1/2' 
 
_cell_length_a     4.8751 
_cell_length_b    22.1880 
_cell_length_c    11.3230 
_cell_angle_alpha  90.000 
_cell_angle_beta   96.717 
_cell_angle_gamma  90.000 
 
_shelx_F_squared_multiplier     1.000 
 
loop_ 
 _refln_index_h 
 _refln_index_k 
 _refln_index_l 
 _refln_F_squared_calc 
 _refln_F_squared_meas 
 _refln_F_squared_sigma 
 _refln_observed_status 
   2   0   0      994.18      866.70     26.78 o 
   4   0   0       64.09       53.55     42.65 o 
   1   1   0       21.65       17.40      4.99 o 
   2   1   0       65.36       64.33      4.34 o 
   3   1   0       30.53       34.64      4.96 o 
   4   1   0        3.00        5.35      4.48 o 
   5   1   0        0.00        3.36      8.44 o 
   0   2   0     3648.25     4408.71     91.87 o 
   1   2   0     1734.26     1554.39     26.37 o 
   2   2   0      273.38      249.17      7.60 o 
   3   2   0      228.44      219.75      9.56 o 
   4   2   0       19.23       33.40      6.33 o 
   5   2   0       12.69       30.92      9.71 o 
   1   3   0     2988.65     2937.81     37.73 o 
   2   3   0       13.17       13.10      2.81 o 
   3   3   0       12.71        8.59      3.69 o 
   4   3   0      113.24      125.42     11.73 o 
   5   3   0        0.53       26.11     11.08 o 
   0   4   0      269.91      288.58     10.10 o 
   1   4   0    11426.15    11619.56    139.13 o 
   2   4   0      852.14      766.00     14.15 o 
   3   4   0       66.10       72.97      6.21 o 
   4   4   0       14.12        0.00      5.32 o 
   5   4   0       21.23       23.33     10.22 o 
   1   5   0    14860.84    15555.97    185.48 o 
   2   5   0       41.66       41.38      3.91 o 
   3   5   0        1.66        1.22      3.43 o 
   4   5   0        8.31       10.37      5.58 o 
   5   5   0        0.09        0.11      8.44 o 
   0   6   0      819.21      837.78     19.16 o 
   1   6   0      134.44      155.72      5.61 o 
   2   6   0        5.33        6.92      3.13 o 
   3   6   0        0.32        3.31      3.46 o 
   4   6   0        0.21        0.74      5.48 o 
   5   6   0        4.65        4.93      8.46 o 
   1   7   0      103.86      139.45      5.62 o 
   2   7   0      206.60      224.58      8.28 o 
   3   7   0       57.92       68.01      6.02 o 
   4   7   0      136.63      116.82     11.19 o 
   5   7   0       57.08       77.87     21.15 o 
   0   8   0      487.05      477.44     14.26 o 
   1   8   0     2998.53     2781.68     38.33 o 
   2   8   0      320.76      312.73      9.15 o 
   3   8   0       24.15       31.92      6.13 o 
   4   8   0       16.34       28.65      9.82 o 
   5   8   0        2.62        0.00     15.89 o 
   1   9   0      257.94      233.64      7.27 o 
   2   9   0      962.84      849.07     16.74 o 
   3   9   0        0.36        4.17      4.44 o 
   4   9   0       55.16       60.95      9.72 o 
   5   9   0       26.33       31.82     11.45 o 
   0  10   0       37.07       47.03      7.49 o 
   1  10   0       41.58       45.46      4.50 o 
   2  10   0      897.03      779.75     16.21 o 
   3  10   0       25.24       30.37      6.40 o 
   4  10   0        9.20       25.82     10.47 o 
   5  10   0        0.19        0.00      9.35 o 
   1  11   0      119.39      124.59      7.08 o 
   2  11   0       11.47       13.14      4.04 o 
   3  11   0       16.06       18.16      7.07 o 
   4  11   0        0.03        0.00      8.14 o 
   5  11   0        3.51       22.48     20.59 o 
   0  12   0       55.49       65.14      9.75 o 
   1  12   0      356.14      342.66     10.13 o 
   2  12   0       74.39       80.33      8.57 o 
   3  12   0      921.67      779.84     24.64 o 
   4  12   0        0.05       20.76     10.42 o 
   5  12   0        4.64       15.37     15.81 o 
   1  13   0       27.60       36.42      4.98 o 
   2  13   0        3.18        9.66      4.81 o 
   3  13   0      249.52      281.46     21.31 o 
   4  13   0        3.86        0.00     10.58 o 
   5  13   0        0.25        2.17     11.67 o 
   0  14   0      593.51      480.71     17.97 o 
   1  14   0       46.73       61.61      6.16 o 
   2  14   0        1.19        7.15      4.65 o 
   3  14   0      349.89      304.70     22.53 o 
   4  14   0        3.87        0.39     10.88 o 
   1  15   0       87.39       92.83      7.53 o 
   2  15   0      277.28      270.30     11.73 o 
   3  15   0      104.99      106.34     15.41 o 
   4  15   0        9.38        6.57     11.32 o 
   0  16   0      245.50      222.04     15.10 o 
   1  16   0        9.35        8.08      5.09 o 
   2  16   0      349.85      293.68     18.69 o 
   3  16   0       16.59       17.78     12.10 o 
   4  16   0       43.67       28.51     18.88 o 
   1  17   0        0.45        4.51      5.40 o 
   2  17   0       48.27       66.03     12.88 o 
   3  17   0       37.25       46.66     13.06 o 
   4  17   0       58.12       44.45     17.59 o 
   0  18   0       42.86       37.00      8.62 o 
   1  18   0      181.65      167.12     10.70 o 
   2  18   0      372.05      302.04     23.06 o 
   3  18   0        7.31       19.11     12.09 o 
   4  18   0        0.13        0.30     14.80 o 
   1  19   0      258.02      212.47     14.56 o 
   2  19   0       20.38       44.81     19.60 o 
   3  19   0        2.49       14.83     12.64 o 
   4  19   0       17.74       16.10     15.90 o 
   0  20   0       35.53       24.63      9.35 o 
   1  20   0       13.45        8.06      6.86 o 
   2  20   0       31.77       27.29     13.22 o 
   3  20   0        0.00        0.00     20.55 o 
   1  21   0      135.17      130.82     12.06 o 
   2  21   0        0.07        2.78     12.41 o 
   3  21   0        1.69       34.80     27.36 o 
   0  22   0       17.83       17.87     11.17 o 
   1  22   0        5.42        5.10      8.88 o 
   2  22   0        9.66       23.68     13.64 o 
   3  22   0       17.11       28.60     16.43 o 
   1  23   0       55.24       74.65     21.37 o 
   2  23   0        0.01        0.00     13.38 o 
   0  24   0      322.65      207.42     23.04 o 
   1  24   0        0.12       18.23     14.97 o 
   2  24   0        2.26       18.76     15.32 o 
   1  25   0        3.09       13.69     14.60 o 
   0  26   0      138.19       99.00     18.65 o 
   1  26   0        2.58       21.06     16.73 o 
  -5   0   1        1.84       19.74     11.01 o 
  -3   0   1      184.22      200.58     12.67 o 
  -1   0   1       31.04       64.56      5.47 o 
   1   0   1      526.18      482.89     15.56 o 
   3   0   1       90.91       94.69     10.84 o 
   5   0   1        4.65       20.13     16.58 o 
  -5   1   1        0.12        8.24     12.35 o 
  -4   1   1        2.28        3.10      4.93 o 
  -3   1   1     1653.61     1537.16     26.05 o 
  -2   1   1      284.37      263.57      7.25 o 
  -1   1   1       78.15      100.12      4.61 o 
   0   1   1      141.13       79.54      1.95 o 
   1   1   1     3439.51     3170.41     40.12 o 
   2   1   1       19.55       15.58      2.93 o 
   3   1   1       17.62       16.15      3.73 o 
   4   1   1        0.25        6.12      4.97 o 
   5   1   1        0.96        2.56     12.16 o 
  -5   2   1        0.03        7.44     10.00 o 
  -4   2   1        9.82       12.97      5.08 o 
  -3   2   1      695.96      643.02     16.48 o 
  -2   2   1       75.92       80.14      5.51 o 
  -1   2   1     2649.22     2783.65     44.54 o 
   0   2   1      107.98      124.36      2.86 o 
   1   2   1      871.07      759.85     12.01 o 
   2   2   1      293.81      265.52     10.31 o 
   3   2   1       11.11        9.21      3.26 o 
   4   2   1       12.91       10.24      4.63 o 
   5   2   1        8.72       12.19     12.91 o 
  -5   3   1        5.48        3.73      8.79 o 
  -4   3   1      105.55       77.69     21.12 o 
  -3   3   1        0.79        3.98      3.82 o 
  -2   3   1      464.04      403.17     21.64 o 
  -1   3   1     2811.12     3037.98     43.41 o 
   0   3   1        5.24        1.56      1.41 o 
   1   3   1      680.92      606.60     13.34 o 
   2   3   1        2.02        3.32      2.02 o 
   3   3   1      135.62      111.01      9.39 o 
   4   3   1       17.53       15.15      5.56 o 
   5   3   1       87.00       85.23     21.27 o 
  -5   4   1        5.61       26.38     10.48 o 
  -4   4   1      143.60      131.49     10.24 o 
  -3   4   1        7.75        7.15      3.77 o 
  -2   4   1      361.55      346.54     11.44 o 
  -1   4   1     8658.72     8869.84    118.72 o 
   0   4   1     5556.21     5767.36     70.13 o 
   1   4   1    23370.37    23274.46    274.83 o 
   2   4   1       20.54       21.49      2.90 o 
   3   4   1        6.21        9.22      3.38 o 
   4   4   1       23.91       25.87      6.72 o 
   5   4   1       10.93       15.63     16.41 o 
  -5   5   1        0.85        7.78      9.07 o 
  -4   5   1       33.61       28.99     10.29 o 
  -3   5   1       14.60       15.36      4.51 o 
  -2   5   1      127.31      159.46     10.68 o 
  -1   5   1     1746.77     1585.49     25.92 o 
   0   5   1       16.31       29.81      2.58 o 
   1   5   1        0.28        3.23      2.44 o 
   2   5   1       76.85       80.05      4.99 o 
   3   5   1       95.88      106.93      9.43 o 
   4   5   1        0.21       13.84      6.96 o 
   5   5   1       12.26        0.00     11.35 o 
  -5   6   1        3.22        4.39      8.89 o 
  -4   6   1        0.08        6.16      5.34 o 
  -3   6   1       93.09      104.45      8.18 o 
  -2   6   1     2087.79     2097.59     35.07 o 
  -1   6   1      158.80      160.03      6.90 o 
   0   6   1     1289.15     1223.26     30.02 o 
   1   6   1     1810.28     1695.07     24.32 o 
   2   6   1       67.48       63.29      4.50 o 
   3   6   1        0.21        0.00      3.61 o 
   4   6   1       52.89       37.10      9.05 o 
   5   6   1        6.93       21.86     10.68 o 
  -5   7   1       17.22       28.11      9.94 o 
  -4   7   1       48.78       53.56      7.57 o 
  -3   7   1        5.53       10.44      4.38 o 
  -2   7   1      146.89      159.10      8.44 o 
  -1   7   1      772.74      616.43     11.80 o 
   0   7   1       35.33       42.61      3.47 o 
   1   7   1       73.55       91.96      4.77 o 
   2   7   1      662.96      596.15     12.82 o 
   3   7   1        3.41        0.00      3.89 o 
   4   7   1       13.59       20.16      7.46 o 
   5   7   1        6.38       13.77      9.82 o 
  -5   8   1        7.62       12.99     13.82 o 
  -4   8   1        4.78        0.00      5.79 o 
  -3   8   1       83.54       95.62      8.21 o 
  -2   8   1     1852.93     1655.50     29.97 o 
  -1   8   1       19.98       24.41      3.33 o 
   0   8   1      711.78      663.87     13.71 o 
   1   8   1      105.85      110.10     10.69 o 
   2   8   1     2568.91     2407.60     35.52 o 
   3   8   1       51.59       55.16      6.75 o 
   4   8   1      247.05      244.96     19.42 o 
   5   8   1        4.99        0.31     10.01 o 
  -5   9   1       34.67       36.52     10.73 o 
  -4   9   1        0.89       16.98      6.63 o 
  -3   9   1        0.81        1.99      4.83 o 
  -2   9   1      108.52      108.19      7.64 o 
  -1   9   1      755.28      698.86     13.83 o 
   0   9   1      618.17      518.75     12.17 o 
   1   9   1       29.01       35.09      3.77 o 
   2   9   1     3890.53     3486.19     48.71 o 
   3   9   1      211.35      219.37     12.86 o 
   4   9   1       43.43       46.78     17.29 o 
   5   9   1       12.30       17.10     10.78 o 
  -5  10   1        1.23       26.09     12.83 o 
  -4  10   1        0.69       16.59      6.69 o 
  -3  10   1       31.78       39.18      6.32 o 
  -2  10   1        0.30        2.39      3.85 o 
  -1  10   1      269.61      279.12      8.40 o 
   0  10   1        0.00        2.15      2.61 o 
   1  10   1      262.51      263.00      8.21 o 
   2  10   1      571.41      498.12     12.29 o 
   3  10   1        8.03       10.65      5.26 o 
   4  10   1       15.16       33.25     11.11 o 
   5  10   1        0.61       12.88     10.75 o 
  -5  11   1        1.89       15.36     10.81 o 
  -4  11   1       74.90       63.59     12.09 o 
  -3  11   1      107.96      111.43      9.64 o 
  -2  11   1       88.03       99.74      8.24 o 
  -1  11   1       42.47       59.31      5.40 o 
   0  11   1        0.82       10.84      2.96 o 
   1  11   1       27.81       39.88      4.55 o 
   2  11   1        0.97        6.82      3.74 o 
   3  11   1      121.35      135.85     15.07 o 
   4  11   1       24.18       25.92     10.96 o 
   5  11   1        3.24        0.00     11.07 o 
  -5  12   1        0.64       24.31     16.38 o 
  -4  12   1        9.26       34.12     12.63 o 
  -3  12   1      209.87      200.52     12.48 o 
  -2  12   1       46.77       63.76      7.44 o 
  -1  12   1      191.73      212.12      9.08 o 
   0  12   1      156.58      130.97      8.17 o 
   1  12   1       15.63       16.98      3.81 o 
   2  12   1       91.81      109.04      7.47 o 
   3  12   1      113.10      114.88     14.96 o 
   4  12   1        2.30        1.24      9.32 o 
   5  12   1        0.74        0.00     11.87 o 
  -5  13   1        3.17        0.00     17.95 o 
  -4  13   1       50.23       72.47     15.25 o 
  -3  13   1       93.23       85.04      9.98 o 
  -2  13   1       58.74       81.88      6.82 o 
  -1  13   1      135.48      162.95      8.79 o 
   0  13   1      347.27      319.47     10.92 o 
   1  13   1      101.48       97.79      6.78 o 
   2  13   1       14.43        9.70      6.65 o 
   3  13   1       81.09       65.58     13.18 o 
   4  13   1        2.91       22.65     13.77 o 
  -4  14   1       15.31       40.34     12.64 o 
  -3  14   1        0.04        6.50      8.65 o 
  -2  14   1      130.14      122.42      9.91 o 
  -1  14   1       24.94       28.25      5.22 o 
   0  14   1       55.80       56.00      6.60 o 
   1  14   1       31.92       25.82      5.24 o 
   2  14   1      153.02      148.02     12.68 o 
   3  14   1        0.02       22.87     15.88 o 
   4  14   1        5.79       10.95     17.18 o 
  -4  15   1       50.13       51.67     14.35 o 
  -3  15   1       14.94       16.42     10.75 o 
  -2  15   1       17.15       28.20      9.22 o 
  -1  15   1       81.70      115.17      9.95 o 
   0  15   1       13.54       13.99      4.67 o 
   1  15   1        0.06        3.51      4.35 o 
   2  15   1      207.53      233.17     16.71 o 
   3  15   1       46.16       60.73     13.90 o 
   4  15   1        0.60        0.00     12.40 o 
  -4  16   1        4.78       16.81     18.94 o 
  -3  16   1       80.85       73.36     13.54 o 
  -2  16   1       90.47       97.40     10.08 o 
  -1  16   1        8.35       17.19      5.33 o 
   0  16   1       10.73        8.90      4.58 o 
   1  16   1        1.63        6.92      5.31 o 
   2  16   1      153.83      193.81     14.69 o 
   3  16   1       47.48       33.53     12.61 o 
   4  16   1       35.49       38.35     14.07 o 
  -4  17   1       63.79       42.52     16.83 o 
  -3  17   1        1.49        0.00     16.46 o 
  -2  17   1       32.35       36.70      8.63 o 
  -1  17   1      156.17      168.92     10.41 o 
   0  17   1        7.61       10.50      4.94 o 
   1  17   1       49.91       50.06      7.71 o 
   2  17   1      270.06      277.66     17.54 o 
   3  17   1        6.59       25.70     13.37 o 
   4  17   1        0.02        0.00     13.87 o 
  -4  18   1        5.28       15.84     14.62 o 
  -3  18   1        1.67        0.00     12.76 o 
  -2  18   1       26.41       33.69      8.99 o 
  -1  18   1       12.43       15.92      6.31 o 
   0  18   1        3.14       11.91      5.37 o 
   1  18   1       62.36       57.49      8.08 o 
   2  18   1       14.59       16.71     11.30 o 
   3  18   1        0.00       18.71     13.10 o 
   4  18   1       32.30       20.45     15.26 o 
  -4  19   1        0.31        0.00     15.01 o 
  -3  19   1        0.00        0.00     11.64 o 
  -2  19   1       28.32       31.90      9.54 o 
  -1  19   1      187.09      159.24     10.87 o 
   0  19   1       10.13        4.37      5.46 o 
   1  19   1       16.08       19.69      6.79 o 
   2  19   1       14.00       19.53     11.96 o 
   3  19   1        0.01        0.00     12.53 o 
  -3  20   1        0.27       27.93     29.28 o 
  -2  20   1       36.22       41.69     15.73 o 
  -1  20   1       48.81       48.79      7.69 o 
   0  20   1       11.21       13.51      6.65 o 
   1  20   1      204.99      214.85     16.14 o 
   2  20   1       11.56       26.64     12.36 o 
   3  20   1        9.45       27.92     14.72 o 
  -3  21   1        1.01       15.96     13.64 o 
  -2  21   1       23.89       40.85     16.66 o 
  -1  21   1       32.74       37.59     10.10 o 
   0  21   1       18.10       12.52      7.23 o 
   1  21   1        2.08        4.16      8.80 o 
   2  21   1        0.02        4.35     12.23 o 
   3  21   1        1.03        0.00     14.11 o 
  -3  22   1        0.09        6.86     15.05 o 
  -2  22   1        2.23       31.11     14.11 o 
  -1  22   1      133.14      138.67     15.64 o 
   0  22   1       48.90       39.64      8.54 o 
   1  22   1      101.83       83.37     11.75 o 
   2  22   1       21.15       19.16     15.06 o 
   3  22   1        3.02        0.00     14.93 o 
  -2  23   1       12.25       24.97     13.98 o 
  -1  23   1        3.34       12.41     10.06 o 
   0  23   1       25.83       16.60      8.62 o 
   1  23   1       21.34       33.62     10.21 o 
   2  23   1       13.59       38.71     14.84 o 
  -2  24   1        1.34        0.00     14.10 o 
  -1  24   1        8.44       13.78     11.02 o 
   0  24   1        1.70        0.00      8.02 o 
   1  24   1        0.04        2.04     16.80 o 
   2  24   1        2.45        8.01     15.50 o 
  -1  25   1        0.43        0.00     14.36 o 
   0  25   1        4.76        0.00     11.12 o 
   1  25   1        7.87       16.18     13.41 o 
  -1  26   1       27.59       24.59     15.84 o 
   0  26   1       19.64       35.28     16.46 o 
  -4   0   2        6.02       20.87      8.13 o 
  -2   0   2     1102.30     1030.99     24.73 o 
   0   0   2    15668.51    12700.38    371.27 o 
   2   0   2        0.68        1.43      2.74 o 
   4   0   2        3.07        7.24     10.10 o 
  -5   1   2        0.15        9.16      7.79 o 
  -4   1   2        0.41        3.20      5.95 o 
  -3   1   2       89.92      117.01      9.02 o 
  -2   1   2       25.64       42.71      4.88 o 
  -1   1   2       45.57       80.73      5.88 o 
   0   1   2     1195.65     1104.07     16.63 o 
   1   1   2       41.62       37.38      4.73 o 
   2   1   2       62.99       61.90      4.78 o 
   3   1   2       12.16       13.91      3.74 o 
   4   1   2       33.98       38.64      6.39 o 
   5   1   2       18.58       20.07     12.97 o 
  -5   2   2       13.30        7.31     10.14 o 
  -4   2   2      108.68      107.84     10.60 o 
  -3   2   2      350.68      318.24     11.18 o 
  -2   2   2     1874.01     1925.95     31.94 o 
  -1   2   2        4.21        1.21      2.38 o 
   0   2   2      432.36      262.50      5.67 o 
   1   2   2       81.20      102.76      4.81 o 
   2   2   2       21.18       28.82      3.25 o 
   3   2   2       17.99       19.61      4.64 o 
   4   2   2        2.82        9.86      7.26 o 
   5   2   2       60.93       77.58     22.38 o 
  -5   3   2        0.01        8.54      7.55 o 
  -4   3   2       15.97       26.04      6.00 o 
  -3   3   2       14.71       17.34      4.51 o 
  -2   3   2      226.94      221.72      8.05 o 
  -1   3   2       51.75       75.68      4.55 o 
   0   3   2       86.99       89.14      4.56 o 
   1   3   2     1882.14     1551.10     24.33 o 
   2   3   2       19.81       26.77      3.17 o 
   3   3   2        4.44        2.90      3.40 o 
   4   3   2        0.96        0.43      7.51 o 
   5   3   2        0.06        7.59     10.69 o 
  -5   4   2        6.97        7.10      7.89 o 
  -4   4   2      157.56      150.92     13.13 o 
  -3   4   2       34.86       42.85      9.05 o 
  -2   4   2      799.82      753.94     18.96 o 
  -1   4   2      710.99      814.11     15.56 o 
   0   4   2     2108.65     2019.87     26.90 o 
   1   4   2       14.79       21.72      3.96 o 
   2   4   2      183.44      181.35      8.31 o 
   3   4   2        1.38        4.19      3.47 o 
   4   4   2       39.45       26.65      6.26 o 
   5   4   2       74.59       80.85     15.85 o 
  -5   5   2        8.47        0.41      8.76 o 
  -4   5   2       43.87       44.91      7.24 o 
  -3   5   2        6.07       15.06      4.43 o 
  -2   5   2     2719.61     2766.64     43.88 o 
  -1   5   2     1364.94     1359.81     23.18 o 
   0   5   2        3.94        7.04      1.77 o 
   1   5   2     6635.35     6316.82     97.53 o 
   2   5   2      208.45      207.85     10.89 o 
   3   5   2      113.51      112.37      8.23 o 
   4   5   2        2.90        9.98      6.67 o 
   5   5   2        7.90       33.61     18.10 o 
  -5   6   2        7.73        2.85      8.45 o 
  -4   6   2        1.64        7.98      5.27 o 
  -3   6   2       34.27       38.78      6.65 o 
  -2   6   2     1655.48     1535.70     27.91 o 
  -1   6   2      193.96      221.72      7.58 o 
   0   6   2      277.46      255.22      8.09 o 
   1   6   2        0.76        5.93      3.55 o 
   2   6   2      385.36      330.90     11.15 o 
   3   6   2        2.80        2.93      7.09 o 
   4   6   2       29.73       45.50     10.62 o 
   5   6   2        5.37       36.99     17.01 o 
  -5   7   2      124.40       96.89     14.04 o 
  -4   7   2        1.60        0.00      5.03 o 
  -3   7   2        4.01        6.32      4.33 o 
  -2   7   2      636.87      632.93     15.75 o 
  -1   7   2      514.88      501.09     12.21 o 
   0   7   2      110.83      126.70      7.87 o 
   1   7   2      218.65      230.76      9.57 o 
   2   7   2       55.11       64.76      6.92 o 
   3   7   2        3.18        6.26      4.45 o 
   4   7   2      438.39      405.78     20.46 o 
   5   7   2       12.81       13.94     11.51 o 
  -5   8   2        2.73        0.00      8.77 o 
  -4   8   2        0.05       15.95      5.94 o 
  -3   8   2        0.58        5.10      4.48 o 
  -2   8   2      291.92      275.57     10.17 o 
  -1   8   2     1824.28     1775.93     30.17 o 
   0   8   2       25.20       32.06      3.30 o 
   1   8   2      611.17      548.00     15.34 o 
   2   8   2     1374.06     1274.40     24.61 o 
   3   8   2       46.28       53.58      8.37 o 
   4   8   2       31.56       56.25     11.20 o 
   5   8   2        1.58        0.00     10.56 o 
  -5   9   2        9.23        0.00      8.77 o 
  -4   9   2        0.32        2.79      5.86 o 
  -3   9   2       49.85       60.58      8.23 o 
  -2   9   2      186.23      222.16     10.84 o 
  -1   9   2      217.17      240.23      8.17 o 
   0   9   2      178.10      201.73      6.90 o 
   1   9   2        1.90        1.45      2.95 o 
   2   9   2      528.37      434.18     12.57 o 
   3   9   2        1.82        3.50      5.74 o 
   4   9   2       72.68       66.76     11.58 o 
   5   9   2        0.08        0.00     12.23 o 
  -5  10   2        6.78        5.21      9.62 o 
  -4  10   2       58.03       40.64      7.44 o 
  -3  10   2       12.73        5.74      4.71 o 
  -2  10   2       10.06       15.63      6.13 o 
  -1  10   2     2045.66     1977.21     33.61 o 
   0  10   2      826.70      744.22     14.42 o 
   1  10   2      347.24      335.26     14.45 o 
   2  10   2      261.71      291.15     11.14 o 
   3  10   2        7.76        6.41      6.07 o 
   4  10   2       24.95       23.98      9.63 o 
   5  10   2        4.11       15.85     14.37 o 
  -5  11   2        0.23        0.00      9.19 o 
  -4  11   2        0.77        7.24     13.03 o 
  -3  11   2      325.70      253.76     16.13 o 
  -2  11   2        0.90        7.06      4.47 o 
  -1  11   2       13.90       18.89      3.98 o 
   0  11   2      394.19      368.98      9.77 o 
   1  11   2       70.48       69.12      5.73 o 
   2  11   2       59.98       46.39      8.92 o 
   3  11   2      654.50      568.74     20.48 o 
   4  11   2        0.23        0.00      8.34 o 
   5  11   2        0.33        3.32     15.97 o 
  -5  12   2        6.25        4.40     15.16 o 
  -4  12   2       38.92       44.95      9.08 o 
  -3  12   2        6.73       17.91      7.31 o 
  -2  12   2        1.87       15.74      5.63 o 
  -1  12   2       36.65       45.12      5.31 o 
   0  12   2        7.68        6.28      3.42 o 
   1  12   2       25.09       18.71      4.20 o 
   2  12   2       48.49       69.78      9.44 o 
   3  12   2     1032.19      882.95     32.27 o 
   4  12   2        1.77        0.00      9.13 o 
  -5  13   2        0.01        8.43     12.33 o 
  -4  13   2       29.37       24.13     10.71 o 
  -3  13   2       61.86       91.31      9.62 o 
  -2  13   2        4.35        4.03      6.26 o 
  -1  13   2       15.32       22.82      4.50 o 
   0  13   2      116.05      111.31      7.10 o 
   1  13   2        6.69        4.09      3.72 o 
   2  13   2        0.06        5.34      6.80 o 
   3  13   2      521.00      529.69     25.00 o 
   4  13   2       11.87       22.08     11.20 o 
  -4  14   2       24.47       34.19     11.82 o 
  -3  14   2       28.04       35.99      8.13 o 
  -2  14   2        3.61        7.69      5.56 o 
  -1  14   2      404.30      336.66     10.98 o 
   0  14   2      491.51      460.99     12.39 o 
   1  14   2       33.16       34.75      6.67 o 
   2  14   2       17.56       20.74      9.72 o 
   3  14   2      185.57      157.04     17.82 o 
   4  14   2       24.05       21.37     11.78 o 
  -4  15   2       22.37       15.80     12.63 o 
  -3  15   2        0.15       17.06      9.87 o 
  -2  15   2        5.94       20.81      6.63 o 
  -1  15   2        7.35       10.41      5.64 o 
   0  15   2       58.84       61.12      6.12 o 
   1  15   2        9.49       11.60      5.56 o 
   2  15   2        3.11       16.31      7.99 o 
   3  15   2       72.62       51.28     20.15 o 
   4  15   2        4.58        0.00      9.92 o 
  -4  16   2       15.53       40.10     13.71 o 
  -3  16   2        3.13       10.59      8.52 o 
  -2  16   2        0.01        5.51      6.15 o 
  -1  16   2      286.02      279.74     12.22 o 
   0  16   2       31.78       27.44      5.40 o 
   1  16   2       34.85       27.61      6.54 o 
   2  16   2      287.36      225.66     16.56 o 
   3  16   2        3.21        0.00     10.74 o 
   4  16   2        0.54        0.00     17.47 o 
  -4  17   2        5.22       48.08     18.36 o 
  -3  17   2       43.01       55.09     14.82 o 
  -2  17   2        1.70        4.59      6.63 o 
  -1  17   2        9.03       16.22      5.20 o 
   0  17   2       31.10       29.10      6.59 o 
   1  17   2       12.64       12.86      7.50 o 
   2  17   2       25.83       15.50      8.43 o 
   3  17   2        1.21        6.55     11.76 o 
   4  17   2      115.13      110.85     19.52 o 
  -4  18   2        1.23       14.92     16.93 o 
  -3  18   2       14.76       15.50     12.87 o 
  -2  18   2       13.27       13.37      7.87 o 
  -1  18   2        0.23        3.01      5.51 o 
   0  18   2        6.49        0.00      5.50 o 
   1  18   2       16.71       15.82      8.19 o 
   2  18   2       12.58       27.34      9.64 o 
   3  18   2        1.75       23.45     13.73 o 
   4  18   2        7.52        4.79     14.07 o 
  -4  19   2        1.75       13.88     14.10 o 
  -3  19   2        1.69        0.00     12.82 o 
  -2  19   2      125.93      115.76     11.60 o 
  -1  19   2       52.32       68.59      9.18 o 
   0  19   2        1.96        9.48      6.32 o 
   1  19   2       67.59       67.43     10.78 o 
   2  19   2        8.87        9.62     10.57 o 
   3  19   2        0.03        0.00     13.70 o 
  -3  20   2        6.07       30.65     13.69 o 
  -2  20   2       36.89       74.60     11.15 o 
  -1  20   2       25.23       32.19      9.17 o 
   0  20   2        5.62        9.02      6.82 o 
   1  20   2       34.14       27.02      9.57 o 
   2  20   2       15.60       11.32     11.78 o 
   3  20   2        0.15       17.25     15.27 o 
  -3  21   2       14.15       26.49     14.08 o 
  -2  21   2       17.30       33.68     10.44 o 
  -1  21   2       67.59       71.36     15.67 o 
   0  21   2        0.11        5.26      6.96 o 
   1  21   2       51.96       47.94     10.85 o 
   2  21   2        3.03       11.21     15.75 o 
   3  21   2        4.11        0.00     14.59 o 
  -3  22   2       12.46       17.74     14.58 o 
  -2  22   2       57.94       59.99     14.32 o 
  -1  22   2       13.50       19.39      9.25 o 
   0  22   2       38.75       45.64     10.18 o 
   1  22   2       11.27       13.98      9.71 o 
   2  22   2       13.91       10.08     13.56 o 
  -2  23   2        0.07        5.91     15.91 o 
  -1  23   2       16.76        0.08     10.09 o 
   0  23   2      157.17      132.48     13.98 o 
   1  23   2        1.24        6.84     10.18 o 
   2  23   2        0.14        0.00     13.93 o 
  -2  24   2        4.23        4.79     16.44 o 
  -1  24   2        1.82        5.00     10.40 o 
   0  24   2       44.95       37.42     11.42 o 
   1  24   2        0.05        2.94     10.15 o 
   2  24   2        2.06        0.00     18.47 o 
  -1  25   2       13.28        5.77     11.52 o 
   0  25   2        7.35       18.44     14.43 o 
   1  25   2        3.00       16.45     14.30 o 
   0  26   2       56.04       68.86     19.04 o 
  -5   0   3       11.70       22.47     12.23 o 
  -3   0   3      206.77      198.28     15.80 o 
  -1   0   3     6035.87     6231.84    109.47 o 
   1   0   3      750.47      563.92     30.74 o 
   3   0   3       74.71       71.36     12.88 o 
  -5   1   3        0.81        5.60      9.33 o 
  -4   1   3        6.96       16.36      6.11 o 
  -3   1   3      469.40      452.14     13.62 o 
  -2   1   3       28.44       42.97      4.95 o 
  -1   1   3      695.76      595.78     12.44 o 
   0   1   3      110.82       75.81      4.15 o 
   1   1   3     1547.98     1225.60     20.08 o 
   2   1   3      493.82      451.51     11.07 o 
   3   1   3       16.64       17.84      4.15 o 
   4   1   3       21.44       28.66      7.17 o 
   5   1   3        4.44        0.00     11.27 o 
  -5   2   3        5.22       10.57     10.53 o 
  -4   2   3       13.75       14.51      6.22 o 
  -3   2   3      166.65      215.09     11.30 o 
  -2   2   3       98.27      118.02      6.97 o 
  -1   2   3     1295.72     1315.31     22.26 o 
   0   2   3      529.41      504.41     12.84 o 
   1   2   3       32.94       26.63      3.32 o 
   2   2   3      168.78      164.65      6.74 o 
   3   2   3      161.19      169.65      7.86 o 
   4   2   3        2.55       10.78      6.20 o 
   5   2   3        0.54       14.82     11.65 o 
  -5   3   3        3.06        6.76      7.69 o 
  -4   3   3       44.27       43.10     11.03 o 
  -3   3   3        3.44        2.42      4.75 o 
  -2   3   3      187.25      210.10      8.32 o 
  -1   3   3      261.04      196.97      7.59 o 
   0   3   3     1350.45     1170.33     18.85 o 
   1   3   3       75.11       70.80      6.38 o 
   2   3   3      128.84      168.36     10.37 o 
   3   3   3        0.00        2.11      4.20 o 
   4   3   3       38.69       45.61      8.69 o 
   5   3   3      141.44      109.68     17.20 o 
  -5   4   3        3.22        6.86      7.34 o 
  -4   4   3       71.64       74.45      9.50 o 
  -3   4   3        5.75        5.84      4.25 o 
  -2   4   3      396.77      383.55     11.38 o 
  -1   4   3     1389.39     1326.75     22.93 o 
   0   4   3     3852.50     3398.71     47.18 o 
   1   4   3      176.03      178.49      7.85 o 
   2   4   3      133.32      132.14      7.40 o 
   3   4   3        0.91        4.00      4.38 o 
   4   4   3       25.45       32.38      8.72 o 
   5   4   3        0.02       16.92     11.68 o 
  -5   5   3       14.23       17.12      8.55 o 
  -4   5   3        7.97       19.00      6.07 o 
  -3   5   3       54.32       58.66      6.91 o 
  -2   5   3      189.70      177.77     12.61 o 
  -1   5   3       95.31       96.74      5.93 o 
   0   5   3     1139.58     1129.22     17.35 o 
   1   5   3      935.60      823.25     18.86 o 
   2   5   3       14.73       18.16      4.02 o 
   3   5   3       54.89       66.85      6.89 o 
   4   5   3        4.77        6.05      6.69 o 
   5   5   3       11.82        4.83     10.59 o 
  -5   6   3       42.83       41.16      9.62 o 
  -4   6   3        1.48        4.59      5.53 o 
  -3   6   3       18.05       17.61      5.16 o 
  -2   6   3      265.94      313.08     10.77 o 
  -1   6   3      385.41      364.05     10.23 o 
   0   6   3      105.09      115.02      6.36 o 
   1   6   3      243.88      235.08      9.42 o 
   2   6   3      224.89      237.81     11.15 o 
   3   6   3        6.28        4.82      9.00 o 
   4   6   3        6.37        8.41      6.86 o 
   5   6   3       12.32       32.38     18.68 o 
  -5   7   3        4.39        0.74      7.84 o 
  -4   7   3        0.86        3.39      5.61 o 
  -3   7   3       31.61       43.78      6.60 o 
  -2   7   3       88.18      105.33      7.79 o 
  -1   7   3      379.96      303.29      9.46 o 
   0   7   3      195.59      189.08      5.79 o 
   1   7   3      467.39      458.75     13.96 o 
   2   7   3      144.66      132.22      7.33 o 
   3   7   3       54.68       51.20      8.56 o 
   4   7   3       14.37       19.14      8.15 o 
   5   7   3        0.01        1.60     15.05 o 
  -5   8   3        0.02       12.23      9.22 o 
  -4   8   3        2.98        1.30      6.00 o 
  -3   8   3       60.26       64.83      7.61 o 
  -2   8   3        0.31        1.14      3.60 o 
  -1   8   3        9.81        2.67      3.08 o 
   0   8   3       14.14       15.31      2.73 o 
   1   8   3      478.02      497.84     15.13 o 
   2   8   3        0.01        4.12      4.94 o 
   3   8   3       88.21       95.43     10.06 o 
   4   8   3      164.94      118.24     14.95 o 
   5   8   3        1.75       12.30     12.35 o 
  -5   9   3        0.17        0.00      8.58 o 
  -4   9   3        4.48        4.19      6.06 o 
  -3   9   3        7.77        7.87      4.90 o 
  -2   9   3        5.48       18.65      4.83 o 
  -1   9   3      421.32      504.88     13.29 o 
   0   9   3      391.61      332.66      8.56 o 
   1   9   3       70.92       99.92      9.42 o 
   2   9   3       95.31      128.53     10.67 o 
   3   9   3       25.11       38.65      7.85 o 
   4   9   3        1.83        8.44     15.33 o 
   5   9   3        0.02        0.00     17.73 o 
  -5  10   3        1.62       13.32     10.23 o 
  -4  10   3       25.03       24.89      7.82 o 
  -3  10   3       94.94       95.38     10.96 o 
  -2  10   3       10.74       18.26      5.15 o 
  -1  10   3       24.58       49.57      4.94 o 
   0  10   3     1161.63     1145.52     19.65 o 
   1  10   3       15.82       11.41      5.15 o 
   2  10   3        0.96        1.42      5.15 o 
   3  10   3        7.23       19.14      7.35 o 
   4  10   3        2.40        2.83      9.85 o 
   5  10   3        0.09        4.71     15.77 o 
  -5  11   3        1.43       15.59     10.49 o 
  -4  11   3       36.07       27.70      7.50 o 
  -3  11   3       39.55       37.66      8.40 o 
  -2  11   3      172.63      218.57     12.18 o 
  -1  11   3     1032.57      914.56     19.48 o 
   0  11   3        8.03       10.13      3.25 o 
   1  11   3       20.95       27.28      4.62 o 
   2  11   3       26.64       22.02      7.01 o 
   3  11   3        1.18        4.62      8.67 o 
   4  11   3       36.78       39.71     11.68 o 
  -5  12   3        0.06        6.49     11.91 o 
  -4  12   3        0.02       23.19      7.02 o 
  -3  12   3       55.06       84.03     12.04 o 
  -2  12   3        0.46        4.17      4.59 o 
  -1  12   3        8.82       16.74      4.41 o 
   0  12   3     1711.14     1541.93     25.60 o 
   1  12   3       23.39       30.67      5.32 o 
   2  12   3        2.15        9.30      7.85 o 
   3  12   3        2.36       18.06      7.97 o 
   4  12   3       10.29        5.00     10.36 o 
  -5  13   3        4.43        0.00     17.99 o 
  -4  13   3       17.47        9.55      8.44 o 
  -3  13   3        0.59       10.73      6.23 o 
  -2  13   3       92.35       98.75     13.85 o 
  -1  13   3        2.41        4.96      4.05 o 
   0  13   3        0.63        5.89      3.61 o 
   1  13   3        5.42        5.99      6.61 o 
   2  13   3      390.70      360.00     26.16 o 
   3  13   3        0.31        7.11      8.02 o 
   4  13   3        0.02        0.00      9.18 o 
  -4  14   3        5.01        7.22     10.37 o 
  -3  14   3       10.31       14.48      7.83 o 
  -2  14   3        7.79        4.47      5.40 o 
  -1  14   3        3.88        7.90      4.60 o 
   0  14   3      938.38      851.31     31.00 o 
   1  14   3        3.94        0.00      5.85 o 
   2  14   3      438.86      394.60     17.69 o 
   3  14   3       49.93       88.37     18.75 o 
   4  14   3        2.68        0.46     12.28 o 
  -4  15   3       18.22       25.37     10.21 o 
  -3  15   3        4.14       20.37      7.59 o 
  -2  15   3       52.74       78.25      8.97 o 
  -1  15   3      147.69      156.86      9.38 o 
   0  15   3        5.33       14.19      5.30 o 
   1  15   3        0.12       12.68      6.51 o 
   2  15   3       26.12       29.55      8.84 o 
   3  15   3       70.94       94.67     14.47 o 
   4  15   3       24.98       43.86     13.37 o 
  -4  16   3        8.85       33.05     13.72 o 
  -3  16   3      126.62      116.13     12.68 o 
  -2  16   3        1.34       20.67      7.47 o 
  -1  16   3       29.51       38.93      6.01 o 
   0  16   3       75.77       69.80      8.04 o 
   1  16   3        7.13       10.60      6.92 o 
   2  16   3        2.99        0.12      8.31 o 
   3  16   3        5.26        8.53     11.80 o 
   4  16   3       39.11       22.42     14.02 o 
  -4  17   3       28.47       34.80     14.13 o 
  -3  17   3        5.16        0.00      9.24 o 
  -2  17   3        0.01       13.90      7.04 o 
  -1  17   3       24.51       19.18      6.93 o 
   0  17   3       30.88       40.00      7.18 o 
   1  17   3       73.41       78.04     19.83 o 
   2  17   3       18.86       27.82      9.68 o 
   3  17   3       21.34       15.82     13.89 o 
   4  17   3        1.74       12.12     12.86 o 
  -4  18   3        2.56       26.80     14.85 o 
  -3  18   3        0.00        4.32      8.21 o 
  -2  18   3        0.11        2.43      7.05 o 
  -1  18   3       44.36       31.16      8.40 o 
   0  18   3       45.44       40.81      7.33 o 
   1  18   3      474.74      412.52     19.51 o 
   2  18   3        8.11       14.91      9.39 o 
   3  18   3        4.59        5.45     13.13 o 
  -3  19   3        2.52        5.98     18.81 o 
  -2  19   3        0.59        4.21      7.50 o 
  -1  19   3       11.22       31.52      8.39 o 
   0  19   3        0.32       16.15      6.56 o 
   1  19   3       63.77       66.11     10.82 o 
   2  19   3       12.62       17.88     10.09 o 
   3  19   3        5.64        1.90     16.71 o 
  -3  20   3        0.02        6.50     13.12 o 
  -2  20   3        7.32        3.59      8.49 o 
  -1  20   3        6.99       14.60      8.29 o 
   0  20   3        0.87        3.25      8.09 o 
   1  20   3        3.65       15.67      9.01 o 
   2  20   3        0.15        5.49      9.79 o 
   3  20   3        3.41        7.72     15.09 o 
  -3  21   3       13.54       12.25     13.80 o 
  -2  21   3       33.36       33.44     10.61 o 
  -1  21   3        3.52       12.27      8.58 o 
   0  21   3        2.39        1.43      8.08 o 
   1  21   3        5.62        9.89      9.73 o 
   2  21   3       21.20       13.15     14.49 o 
   3  21   3        0.06        0.00     13.94 o 
  -3  22   3       17.49       16.86     15.26 o 
  -2  22   3        7.23       30.48     11.39 o 
  -1  22   3        1.90       18.48      9.81 o 
   0  22   3        8.29       15.33      8.74 o 
   1  22   3        2.37        7.81     10.00 o 
   2  22   3        9.80       28.59     14.45 o 
  -2  23   3        3.17       13.79     11.89 o 
  -1  23   3       22.64       10.35     10.69 o 
   0  23   3       55.53       46.50     16.04 o 
   1  23   3       12.51        2.58      9.88 o 
   2  23   3       19.84       35.76     19.84 o 
  -2  24   3        1.28       48.65     18.49 o 
  -1  24   3        0.44       16.45     11.30 o 
   0  24   3       36.82       36.62     12.69 o 
   1  24   3        0.16       16.64     11.16 o 
  -1  25   3        0.48        0.00     13.85 o 
   0  25   3        0.64       17.00     16.26 o 
   1  25   3        3.99        9.87     12.02 o 
  -4   0   4       34.64       59.70     13.15 o 
  -2   0   4      237.17      231.20     10.44 o 
   0   0   4     1234.04     1051.49     42.29 o 
   2   0   4      166.93      155.03      9.30 o 
   4   0   4        1.43        4.37      8.59 o 
  -5   1   4        8.45       10.35     10.89 o 
  -4   1   4      240.15      235.16     15.67 o 
  -3   1   4       12.06       16.09      4.57 o 
  -2   1   4       34.58       47.51      5.98 o 
  -1   1   4       55.79       62.38      4.28 o 
   0   1   4      125.38      123.55      5.33 o 
   1   1   4       31.54       31.59      3.25 o 
   2   1   4      354.32      304.56      8.39 o 
   3   1   4       63.93       69.52      9.75 o 
   4   1   4        9.97        6.96      9.48 o 
   5   1   4       14.19       15.69     21.97 o 
  -5   2   4        1.28       13.23      8.49 o 
  -4   2   4       11.01       11.63      7.31 o 
  -3   2   4       18.39       11.88      4.87 o 
  -2   2   4      404.96      428.33     12.03 o 
  -1   2   4     2435.47     2620.63     39.58 o 
   0   2   4        1.53       12.77      2.35 o 
   1   2   4       14.86       17.13      4.70 o 
   2   2   4      836.88      733.22     18.37 o 
   3   2   4       51.72       54.00      6.23 o 
   4   2   4        0.42        7.52      7.04 o 
   5   2   4       14.75       27.18     19.99 o 
  -5   3   4        1.47        6.03      9.71 o 
  -4   3   4       53.08       66.34      9.64 o 
  -3   3   4       47.80       72.93      7.36 o 
  -2   3   4       84.60       81.37      7.29 o 
  -1   3   4      567.53      566.87     17.04 o 
   0   3   4     1167.07     1002.22     17.55 o 
   1   3   4       57.75       57.49      6.03 o 
   2   3   4      291.27      247.65      9.07 o 
   3   3   4      283.20      237.88     11.13 o 
   4   3   4       19.44       22.16      7.69 o 
   5   3   4        0.12        9.44     11.42 o 
  -5   4   4       58.55       51.02      9.96 o 
  -4   4   4       35.89       31.86      7.88 o 
  -3   4   4      187.85      201.91     11.17 o 
  -2   4   4       65.83       79.95      6.84 o 
  -1   4   4       66.44       78.64      6.55 o 
   0   4   4       31.51       33.12      3.25 o 
   1   4   4        4.59        3.94      3.38 o 
   2   4   4       96.50       99.17      7.01 o 
   3   4   4        8.83       11.05      6.68 o 
   4   4   4        9.71       18.08      7.78 o 
   5   4   4       33.24       27.62     11.31 o 
  -5   5   4       39.46       44.43      9.87 o 
  -4   5   4        9.77        0.00      6.46 o 
  -3   5   4       84.37       86.44      7.95 o 
  -2   5   4     1073.62     1082.32     25.59 o 
  -1   5   4       33.92       44.95      4.89 o 
   0   5   4        1.67        5.65      2.07 o 
   1   5   4      149.68      160.47      9.29 o 
   2   5   4      869.52      767.62     17.29 o 
   3   5   4        5.65       18.30      5.71 o 
   4   5   4       38.31       37.80      8.61 o 
   5   5   4        0.63        0.00     15.96 o 
  -5   6   4       50.71       53.55     18.89 o 
  -4   6   4       11.08        7.75      6.27 o 
  -3   6   4      308.79      285.84     13.09 o 
  -2   6   4      175.32      242.33     11.94 o 
  -1   6   4        0.45        5.22      2.92 o 
   0   6   4      169.16      181.20      8.38 o 
   1   6   4     1432.83     1421.04     29.49 o 
   2   6   4       10.54       13.84      5.27 o 
   3   6   4       19.08       24.79      5.83 o 
   4   6   4      112.67      121.23     13.48 o 
   5   6   4        0.67        0.00     10.28 o 
  -5   7   4       10.71        0.00      8.36 o 
  -4   7   4        1.35        5.90      5.57 o 
  -3   7   4       11.25       21.58      7.94 o 
  -2   7   4      567.85      555.67     15.43 o 
  -1   7   4      185.19      212.97      9.07 o 
   0   7   4       21.69       19.79      3.66 o 
   1   7   4      833.74      785.58     23.01 o 
   2   7   4       15.97       18.12      5.95 o 
   3   7   4       26.32       31.84      7.06 o 
   4   7   4       73.13       59.39     12.05 o 
   5   7   4        0.18       19.96     12.00 o 
  -5   8   4        1.57        0.00      8.68 o 
  -4   8   4       17.97       16.62      6.51 o 
  -3   8   4      117.78      150.10     10.70 o 
  -2   8   4      313.48      315.86     11.54 o 
  -1   8   4       78.18       87.27      6.57 o 
   0   8   4        3.16        8.61      3.62 o 
   1   8   4      878.31      809.42     20.92 o 
   2   8   4      119.77      133.59     10.96 o 
   3   8   4        4.11       20.34      8.23 o 
   4   8   4       23.91       17.21      8.34 o 
   5   8   4        0.12        0.00     16.50 o 
  -5   9   4        2.10       10.18      9.16 o 
  -4   9   4        6.70        0.00      5.70 o 
  -3   9   4      164.45      163.89     11.45 o 
  -2   9   4       76.79       97.83     13.11 o 
  -1   9   4      171.54      164.79      7.49 o 
   0   9   4        0.06        6.65      4.43 o 
   1   9   4      436.96      421.22     14.69 o 
   2   9   4       51.98       69.40      8.30 o 
   3   9   4      125.39      127.89     11.69 o 
   4   9   4        1.92        4.84      9.48 o 
  -5  10   4       22.37       21.28     11.14 o 
  -4  10   4      157.05      139.72     19.01 o 
  -3  10   4       47.13       61.37      8.22 o 
  -2  10   4       65.25       76.24     11.37 o 
  -1  10   4      262.93      271.52      9.63 o 
   0  10   4       61.48       71.74      4.95 o 
   1  10   4      410.95      415.09     22.86 o 
   2  10   4        0.24       17.47      6.42 o 
   3  10   4      125.61      154.95     13.36 o 
   4  10   4        1.44        4.66      9.70 o 
  -5  11   4        2.76        0.00     10.34 o 
  -4  11   4        0.04        5.91      6.49 o 
  -3  11   4      108.72       86.14     15.92 o 
  -2  11   4       21.41       32.48      6.38 o 
  -1  11   4      151.37      161.69      8.19 o 
   0  11   4      119.79      151.99      7.26 o 
   1  11   4       74.51      101.42      9.73 o 
   2  11   4        0.01        9.19      6.29 o 
   3  11   4      199.29      222.17     32.49 o 
   4  11   4        8.56       25.66     11.29 o 
  -5  12   4        0.21        0.00     10.46 o 
  -4  12   4       13.66       10.79      7.32 o 
  -3  12   4        3.70       15.85      7.42 o 
  -2  12   4        0.00        1.03      5.02 o 
  -1  12   4       12.38       15.33      4.67 o 
   0  12   4      185.64      198.97      8.90 o 
   1  12   4       34.32       52.34     12.16 o 
   2  12   4       33.52       20.32      6.83 o 
   3  12   4       65.63       66.27     10.73 o 
   4  12   4        0.35       33.93     11.34 o 
  -4  13   4       18.83       22.21      9.44 o 
  -3  13   4      129.35      143.99     15.65 o 
  -2  13   4        0.94       14.90      5.57 o 
  -1  13   4      195.37      216.15     10.89 o 
   0  13   4      195.17      180.48     10.51 o 
   1  13   4      104.02       89.89     10.29 o 
   2  13   4       32.88       45.17      9.28 o 
   3  13   4        4.96        7.56      9.38 o 
   4  13   4       12.26       29.49     12.41 o 
  -4  14   4       64.15       55.75     10.21 o 
  -3  14   4       20.74       32.50      8.21 o 
  -2  14   4        6.63        8.58      6.15 o 
  -1  14   4        3.36        8.87      4.75 o 
   0  14   4      118.16      133.49      9.39 o 
   1  14   4       95.34      114.83     11.20 o 
   2  14   4        3.82        3.86      7.51 o 
   3  14   4       19.75       22.62      9.16 o 
   4  14   4        5.65       16.25     13.73 o 
  -4  15   4        8.00       13.07     10.41 o 
  -3  15   4       95.86       93.61     12.21 o 
  -2  15   4       14.39        9.40      6.36 o 
  -1  15   4       90.32      101.32     14.03 o 
   0  15   4       32.19       36.24      6.25 o 
   1  15   4        0.87        6.47      6.84 o 
   2  15   4      110.75      132.61     18.48 o 
   3  15   4        0.35        3.91      8.45 o 
   4  15   4        0.02       21.57     11.98 o 
  -4  16   4       14.89       11.11     10.78 o 
  -3  16   4       28.43       35.67      8.84 o 
  -2  16   4        3.00       12.37      6.78 o 
  -1  16   4        9.75       11.30      6.84 o 
   0  16   4        4.42        2.36      5.30 o 
   1  16   4       27.12       16.20     13.79 o 
   2  16   4      104.58      142.65     14.68 o 
   3  16   4        9.32        4.78     11.08 o 
   4  16   4       18.00        7.52     12.31 o 
  -4  17   4        2.56        3.04     12.40 o 
  -3  17   4        1.79        8.21      7.95 o 
  -2  17   4       12.00       23.04      7.55 o 
  -1  17   4        3.32        9.02      6.68 o 
   0  17   4       63.47       63.28     10.49 o 
   1  17   4        0.02        0.00      7.24 o 
   2  17   4       14.73       24.50     10.67 o 
   3  17   4        0.11        0.63     10.46 o 
  -4  18   4        2.46       17.43     14.33 o 
  -3  18   4        0.78       16.73     11.47 o 
  -2  18   4      116.47      125.58     11.96 o 
  -1  18   4        7.53       23.40      8.05 o 
   0  18   4       29.05       16.80      9.05 o 
   1  18   4      198.78      163.30     21.97 o 
   2  18   4        5.14        8.86      9.49 o 
   3  18   4        9.31       24.29     14.08 o 
  -3  19   4        7.73       18.01      8.96 o 
  -2  19   4       32.32       45.90     10.29 o 
  -1  19   4        3.98        8.17      8.16 o 
   0  19   4       10.80       23.49      8.55 o 
   1  19   4        1.91       16.12      8.82 o 
   2  19   4       18.67       10.87     10.57 o 
   3  19   4        0.02        9.77     14.21 o 
  -3  20   4        0.04        4.77     10.11 o 
  -2  20   4       27.23       29.01      9.95 o 
  -1  20   4        7.89        0.00      7.33 o 
   0  20   4      103.19       89.98     11.63 o 
   1  20   4      144.96      143.74     15.08 o 
   2  20   4        0.34        0.00      9.63 o 
   3  20   4        0.04        3.22     15.10 o 
  -3  21   4        0.37        0.00      9.86 o 
  -2  21   4        4.39       27.51     10.14 o 
  -1  21   4        5.48       15.06     19.22 o 
   0  21   4        0.86        0.00      7.83 o 
   1  21   4       36.57       42.03     11.37 o 
   2  21   4       15.58       14.59     11.39 o 
  -2  22   4        3.46       32.44     11.18 o 
  -1  22   4        7.13        8.54     11.11 o 
   0  22   4       52.18       43.52     13.02 o 
   1  22   4        0.00        5.18     10.38 o 
   2  22   4       10.68       29.64     15.06 o 
  -2  23   4        0.49        2.32     13.43 o 
  -1  23   4       11.37       35.75     12.64 o 
   0  23   4       26.34       42.02     17.23 o 
   1  23   4       10.97       12.29     10.78 o 
   2  23   4        0.22       17.45     14.18 o 
  -1  24   4        0.12       25.90     13.10 o 
   0  24   4       17.90       41.12     14.15 o 
   1  24   4        0.83       14.31     11.32 o 
   0  25   4       19.59       24.05     18.70 o 
  -5   0   5       14.03       25.21     13.17 o 
  -3   0   5       24.40       28.09      8.25 o 
  -1   0   5      219.61      236.13     10.37 o 
   1   0   5      927.29      772.74     20.53 o 
   3   0   5       59.80       53.83     11.59 o 
   5   0   5        0.18        6.80     19.55 o 
  -5   1   5       47.02       26.42     13.85 o 
  -4   1   5       18.04        9.90      6.66 o 
  -3   1   5        5.30        7.34      4.59 o 
  -2   1   5      365.35      392.32     11.78 o 
  -1   1   5     2171.40     2178.90     31.80 o 
   0   1   5      165.12      148.10      6.28 o 
   1   1   5        0.82        4.60      2.59 o 
   2   1   5      224.06      228.87      9.82 o 
   3   1   5       93.18      105.74     10.09 o 
   4   1   5        0.80        6.49     10.78 o 
   5   1   5       14.08       30.70     13.36 o 
  -5   2   5        2.30        7.74      8.31 o 
  -4   2   5       19.91       32.44      7.87 o 
  -3   2   5       12.07       12.34      4.01 o 
  -2   2   5       14.77       11.32      3.88 o 
  -1   2   5      288.70      327.07      9.47 o 
   0   2   5      413.59      392.04      9.09 o 
   1   2   5        0.22        2.11      2.33 o 
   2   2   5      215.89      236.29      9.42 o 
   3   2   5      194.69      178.67     31.62 o 
   4   2   5        5.26        3.28      7.41 o 
   5   2   5        1.01        5.01     12.58 o 
  -5   3   5       27.53       31.32     10.01 o 
  -4   3   5       74.70       98.04     11.00 o 
  -3   3   5        9.11       23.13      5.20 o 
  -2   3   5       23.39       23.64      4.54 o 
  -1   3   5      227.50      282.01      8.67 o 
   0   3   5       62.30       84.83      4.83 o 
   1   3   5      354.79      312.82     11.70 o 
   2   3   5      317.36      268.68      9.82 o 
   3   3   5       32.76       28.10      7.51 o 
   4   3   5       19.72       21.70      8.02 o 
   5   3   5        5.16       15.00     18.78 o 
  -5   4   5        9.16       25.73      9.14 o 
  -4   4   5      132.97      125.03     15.79 o 
  -3   4   5      199.05      209.77     12.74 o 
  -2   4   5        6.26       15.59      5.20 o 
  -1   4   5        4.97        7.84      2.66 o 
   0   4   5      365.27      303.77     15.20 o 
   1   4   5      112.21      109.48      6.25 o 
   2   4   5        7.77        7.39      4.08 o 
   3   4   5        4.40       11.38      5.47 o 
   4   4   5        3.17       10.87      7.51 o 
   5   4   5        0.29        4.89     19.26 o 
  -5   5   5       45.35       52.80     11.93 o 
  -4   5   5        9.31       15.03      7.01 o 
  -3   5   5       23.28       29.03      5.44 o 
  -2   5   5      209.30      272.20     15.99 o 
  -1   5   5      454.36      443.02     10.56 o 
   0   5   5      296.99      277.43      8.21 o 
   1   5   5       16.86        9.13      4.35 o 
   2   5   5       10.80       30.35      7.39 o 
   3   5   5        7.90       17.87      6.11 o 
   4   5   5       13.68       17.08      8.48 o 
  -5   6   5        0.07        9.58     17.25 o 
  -4   6   5        8.61       10.82      6.79 o 
  -3   6   5      181.59      190.64     11.87 o 
  -2   6   5      572.83      535.59     15.41 o 
  -1   6   5        2.20        4.55      2.65 o 
   0   6   5      370.69      384.76      9.89 o 
   1   6   5       83.55      106.10      8.99 o 
   2   6   5       34.21       55.37      7.72 o 
   3   6   5        4.28       11.98      7.38 o 
   4   6   5       19.69       22.55      8.54 o 
  -5   7   5       51.30       69.15     11.89 o 
  -4   7   5        2.09        0.56      6.37 o 
  -3   7   5      105.61      103.43     17.38 o 
  -2   7   5      106.33      128.33      9.26 o 
  -1   7   5      181.29      183.45      7.39 o 
   0   7   5      439.10      456.60     11.18 o 
   1   7   5       26.52       27.37      5.90 o 
   2   7   5        0.30        2.01      6.45 o 
   3   7   5        0.61        1.27      6.04 o 
   4   7   5       11.33       11.45      8.42 o 
  -5   8   5        5.34        7.56      8.89 o 
  -4   8   5        1.17        1.10      5.97 o 
  -3   8   5      125.35      114.80     10.51 o 
  -2   8   5        2.77       10.47      4.60 o 
  -1   8   5       91.94      104.06      7.78 o 
   0   8   5      416.80      374.13     11.10 o 
   1   8   5       13.90        9.01      7.33 o 
   2   8   5        1.87        5.36      5.36 o 
   3   8   5        6.81       10.22      6.83 o 
   4   8   5        7.42       13.41     10.88 o 
  -5   9   5       17.04        7.63      8.90 o 
  -4   9   5       36.53       37.77      8.81 o 
  -3   9   5       19.38       27.50      6.49 o 
  -2   9   5       22.36       18.45      5.15 o 
  -1   9   5      399.26      419.32     12.70 o 
   0   9   5       95.55      122.18      7.73 o 
   1   9   5      115.26      131.44     10.58 o 
   2   9   5        0.74       18.18      6.40 o 
   3   9   5      101.10      130.76     12.54 o 
   4   9   5        0.00       17.05      8.61 o 
  -5  10   5        0.28        3.40      9.25 o 
  -4  10   5        4.10        0.00      7.43 o 
  -3  10   5      138.67      137.91     13.34 o 
  -2  10   5      443.16      346.02     13.01 o 
  -1  10   5        0.00        6.57      3.70 o 
   0  10   5      139.44      173.13      9.31 o 
   1  10   5       84.00      101.07      9.91 o 
   2  10   5        8.18       16.11      6.68 o 
   3  10   5        8.07       16.91     10.56 o 
   4  10   5        2.25        6.34     10.22 o 
  -5  11   5        0.87        6.84      9.55 o 
  -4  11   5        1.49        7.00      7.39 o 
  -3  11   5        1.58        8.23      6.41 o 
  -2  11   5       72.21       74.73      8.78 o 
  -1  11   5       29.40       53.83      5.74 o 
   0  11   5       22.89       16.26      5.31 o 
   1  11   5      148.55      163.66     15.76 o 
   2  11   5       68.93      104.71     11.19 o 
   3  11   5       14.06       24.12      8.62 o 
   4  11   5        0.26       16.91     12.74 o 
  -4  12   5        1.94        0.18      7.19 o 
  -3  12   5        4.25       13.64      6.94 o 
  -2  12   5      221.97      221.22     12.93 o 
  -1  12   5        0.09        7.80      4.30 o 
   0  12   5       89.77       89.33      7.83 o 
   1  12   5        6.80       11.71      6.06 o 
   2  12   5       33.83       36.62      8.51 o 
   3  12   5        0.39       13.44      8.13 o 
   4  12   5        0.36        0.00     10.91 o 
  -4  13   5        0.22        0.00      7.69 o 
  -3  13   5       12.07       15.97      7.44 o 
  -2  13   5       51.61       70.51      8.51 o 
  -1  13   5      106.56      113.76      8.91 o 
   0  13   5      103.61      121.83      9.01 o 
   1  13   5        8.09       16.13      6.31 o 
   2  13   5        4.86       18.30     11.33 o 
   3  13   5        0.88        6.48      8.82 o 
   4  13   5        0.01       12.00     15.91 o 
  -4  14   5        0.55        0.00      8.33 o 
  -3  14   5       32.66       30.18      8.99 o 
  -2  14   5       14.37        9.38      7.60 o 
  -1  14   5        3.89       26.11      6.48 o 
   0  14   5       87.25      113.22     10.96 o 
   1  14   5       70.12       59.70      9.12 o 
   2  14   5      221.37      218.24     16.09 o 
   3  14   5        1.36        0.97      8.68 o 
   4  14   5        0.06        0.00     11.99 o 
  -4  15   5        2.94       13.74      8.86 o 
  -3  15   5       20.89        0.71      7.43 o 
  -2  15   5        3.41        7.42      7.33 o 
  -1  15   5      307.65      246.87     18.46 o 
   0  15   5       66.07       60.46     10.59 o 
   1  15   5        9.53        3.86      7.11 o 
   2  15   5        3.97       12.06      7.38 o 
   3  15   5        4.66        0.00      8.65 o 
  -4  16   5        0.05       17.74      9.21 o 
  -3  16   5        0.22       10.61      9.37 o 
  -2  16   5       21.77       22.97      7.49 o 
  -1  16   5        0.56       14.65      7.59 o 
   0  16   5       24.00       20.99      7.79 o 
   1  16   5       22.45       36.63     11.46 o 
   2  16   5        3.62       10.43      8.29 o 
   3  16   5        6.98       10.60     10.02 o 
  -4  17   5        1.82       21.09     11.77 o 
  -3  17   5       33.01       31.01      9.38 o 
  -2  17   5        3.74        7.64      7.88 o 
  -1  17   5        5.39       11.00      7.57 o 
   0  17   5       14.21       10.42      7.64 o 
   1  17   5       15.78       25.18      8.90 o 
   2  17   5        0.04        0.00      8.63 o 
   3  17   5       16.44       22.48     12.81 o 
  -3  18   5        0.71        7.12      8.83 o 
  -2  18   5      105.21       86.83     15.06 o 
  -1  18   5        0.22        3.12      7.37 o 
   0  18   5        4.16       18.59      8.32 o 
   1  18   5       55.67       60.32     15.80 o 
   2  18   5        3.65        6.16      9.83 o 
   3  18   5        6.82        3.50     11.73 o 
  -3  19   5       19.36       22.85      9.77 o 
  -2  19   5        4.56        8.56     12.61 o 
  -1  19   5        3.18        6.69      7.96 o 
   0  19   5       37.21       42.30     10.04 o 
   1  19   5       41.35       41.77     10.68 o 
   2  19   5        1.05        0.00      9.73 o 
   3  19   5        1.36       15.31     13.97 o 
  -3  20   5        4.69        5.31     10.29 o 
  -2  20   5       31.77       36.27     11.04 o 
  -1  20   5        3.36        0.00     10.37 o 
   0  20   5       16.76       21.05     10.80 o 
   1  20   5       27.95       25.81     10.43 o 
   2  20   5        0.75        0.00     15.52 o 
  -3  21   5        7.09        5.02     13.27 o 
  -2  21   5        0.05        7.39      9.72 o 
  -1  21   5       19.89       25.58     12.39 o 
   0  21   5       11.79        0.00     10.29 o 
   1  21   5        1.53       11.39     14.80 o 
   2  21   5       14.02       21.25     12.06 o 
  -2  22   5        5.90       23.53     10.76 o 
  -1  22   5        5.05        0.00     12.26 o 
   0  22   5       13.87       18.80     11.90 o 
   1  22   5        4.54        6.49     10.80 o 
   2  22   5       11.21       29.23     14.65 o 
  -2  23   5        4.14       18.26     15.56 o 
  -1  23   5       20.43       38.05     13.33 o 
   0  23   5       10.15        9.36     11.99 o 
   1  23   5        9.13       24.25     11.53 o 
  -1  24   5        0.11       13.61     13.98 o 
   0  24   5       35.29       29.28     14.96 o 
  -4   0   6      924.74      771.70     36.17 o 
  -2   0   6      150.27      177.73     11.27 o 
   0   0   6      387.65      382.38     13.60 o 
   2   0   6       66.35       55.68      9.95 o 
   4   0   6        4.73        7.04     16.02 o 
  -5   1   6        4.35        0.55      8.90 o 
  -4   1   6      695.84      586.76     22.16 o 
  -3   1   6       32.83       30.92      9.37 o 
  -2   1   6       73.47       83.66      6.29 o 
  -1   1   6       51.23       95.35      6.07 o 
   0   1   6      587.75      530.15     16.59 o 
   1   1   6        0.87       10.18      3.27 o 
   2   1   6        0.79        0.09      4.10 o 
   3   1   6       10.27       11.44      7.41 o 
   4   1   6        2.56        7.99     10.75 o 
  -5   2   6       22.35       32.51      9.87 o 
  -4   2   6        4.48       18.11      6.66 o 
  -3   2   6      204.46      188.39     13.04 o 
  -2   2   6      379.98      396.17     19.37 o 
  -1   2   6      894.46     1026.35     23.01 o 
   0   2   6       13.13       14.88      3.07 o 
   1   2   6       53.16       58.14      6.55 o 
   2   2   6        3.76       13.19      4.68 o 
   3   2   6        0.46       12.88      7.40 o 
   4   2   6        0.00        0.00     10.32 o 
  -5   3   6        0.09        0.00      8.28 o 
  -4   3   6       26.69       30.15      7.45 o 
  -3   3   6      201.37      227.04     12.18 o 
  -2   3   6       33.14       61.03      6.65 o 
  -1   3   6     1118.73     1160.71     22.62 o 
   0   3   6     1606.38     1685.23     26.32 o 
   1   3   6       53.31       58.38      5.60 o 
   2   3   6       12.69       14.69      4.89 o 
   3   3   6       16.88       14.30      8.08 o 
   4   3   6       14.93       24.25     12.20 o 
  -5   4   6      210.70      180.27     17.08 o 
  -4   4   6        0.21        6.15      6.12 o 
  -3   4   6       33.97       34.20      5.95 o 
  -2   4   6       38.73       55.99      6.78 o 
  -1   4   6      165.15      192.04      7.56 o 
   0   4   6        9.35       15.02      3.18 o 
   1   4   6       51.51       49.96      5.21 o 
   2   4   6        2.14        4.93      4.44 o 
   3   4   6       15.77       14.85      6.88 o 
   4   4   6       22.20       20.37      9.05 o 
  -5   5   6        3.66       12.69      8.61 o 
  -4   5   6        4.64        7.33      6.60 o 
  -3   5   6      286.46      279.71     15.23 o 
  -2   5   6       16.76       15.77      4.91 o 
  -1   5   6        5.73        4.12      2.92 o 
   0   5   6      403.86      320.35      9.61 o 
   1   5   6       84.92      105.41     10.34 o 
   2   5   6        0.08        5.63      4.93 o 
   3   5   6       26.49       31.22      8.08 o 
   4   5   6        5.34        5.18      7.93 o 
  -5   6   6      132.47      118.67     13.93 o 
  -4   6   6        1.87        5.13      7.76 o 
  -3   6   6      183.01      179.30     11.73 o 
  -2   6   6      290.27      281.77     11.43 o 
  -1   6   6        5.46       10.22      3.14 o 
   0   6   6        7.41       11.35      2.91 o 
   1   6   6      410.16      389.13     14.14 o 
   2   6   6       36.74       35.69      6.73 o 
   3   6   6       11.58       25.75      7.07 o 
   4   6   6       52.33       48.56     10.76 o 
  -5   7   6        4.53       12.89      8.91 o 
  -4   7   6       15.61        5.24      9.47 o 
  -3   7   6       40.87       36.26      7.66 o 
  -2   7   6       12.27       22.52      5.16 o 
  -1   7   6      235.02      229.64      9.07 o 
   0   7   6        9.24        9.07      2.91 o 
   1   7   6      164.24      193.60     11.85 o 
   2   7   6        3.74        9.20      6.36 o 
   3   7   6       11.42       14.42      8.40 o 
   4   7   6        3.03       10.99      8.73 o 
  -5   8   6       42.46       44.09     13.57 o 
  -4   8   6        0.87        6.71      7.25 o 
  -3   8   6      308.97      294.42     23.62 o 
  -2   8   6      444.32      432.13     16.55 o 
  -1   8   6        1.07        0.00      3.11 o 
   0   8   6      629.16      587.48     16.99 o 
   1   8   6      280.43      289.17     17.10 o 
   2   8   6       32.59       35.18      8.45 o 
   3   8   6       16.63       16.34      9.33 o 
   4   8   6       10.13       11.08      9.61 o 
  -5   9   6       21.94       11.29     11.31 o 
  -4   9   6       23.76        8.44     11.25 o 
  -3   9   6        2.08        5.17      6.04 o 
  -2   9   6       48.25       91.35      9.70 o 
  -1   9   6        7.88       15.29      3.83 o 
   0   9   6       86.46       82.92      9.77 o 
   1   9   6       86.10       63.27      8.55 o 
   2   9   6       57.37       61.35      9.02 o 
   3   9   6       37.63       34.57     11.48 o 
   4   9   6        1.91        0.00      9.20 o 
  -4  10   6        0.78        0.00      6.81 o 
  -3  10   6        1.05        6.32      8.69 o 
  -2  10   6      113.40      145.33     10.81 o 
  -1  10   6       18.11       16.03      4.08 o 
   0  10   6       97.48      111.25      8.04 o 
   1  10   6        1.45        5.54      5.34 o 
   2  10   6       14.79       19.53      7.30 o 
   3  10   6       22.01       31.19      8.84 o 
   4  10   6        0.87        0.00     32.16 o 
  -4  11   6        0.03        1.69      7.44 o 
  -3  11   6       11.19       18.63      8.82 o 
  -2  11   6      299.69      282.81     14.44 o 
  -1  11   6       20.14       26.91      7.04 o 
   0  11   6        2.49        8.07      6.37 o 
   1  11   6       95.13      108.84     15.99 o 
   2  11   6       82.60       93.86     11.80 o 
   3  11   6        0.01       10.96      8.44 o 
   4  11   6        1.51       42.42     20.06 o 
  -4  12   6       21.98       32.06      9.16 o 
  -3  12   6        8.23       19.36      7.42 o 
  -2  12   6      178.94      180.16     12.26 o 
  -1  12   6       26.59       38.57      7.59 o 
   0  12   6       50.85       54.19      8.02 o 
   1  12   6       13.74       23.65      6.73 o 
   2  12   6       16.62       22.68      7.96 o 
   3  12   6       32.32       46.88     10.71 o 
   4  12   6        1.86        2.90     12.94 o 
  -4  13   6       14.07       26.00     10.85 o 
  -3  13   6       17.54       18.67      7.64 o 
  -2  13   6       23.22       24.53      7.48 o 
  -1  13   6      674.15      658.78     24.22 o 
   0  13   6       39.35       41.72      8.26 o 
   1  13   6       91.52      104.76     11.06 o 
   2  13   6        5.65        0.00      7.16 o 
   3  13   6        2.45        5.32      9.31 o 
   4  13   6        0.26        3.21     12.26 o 
  -4  14   6       10.28       41.23     10.28 o 
  -3  14   6       24.07       21.82      8.45 o 
  -2  14   6       14.11       14.14      6.99 o 
  -1  14   6      133.86      149.42     12.40 o 
   0  14   6       18.10       16.27      7.12 o 
   1  14   6        2.76       11.28      6.90 o 
   2  14   6       28.92       33.53      9.80 o 
   3  14   6        0.77        7.91     16.10 o 
  -4  15   6        5.16       14.54      9.54 o 
  -3  15   6        2.88       22.29      8.57 o 
  -2  15   6       46.48       42.67      8.92 o 
  -1  15   6      188.43      176.28     27.84 o 
   0  15   6        3.19        6.84      6.75 o 
   1  15   6       10.84       21.69      7.99 o 
   2  15   6       84.49       86.36     11.88 o 
   3  15   6        9.79        9.28     10.06 o 
  -4  16   6        2.39       25.98     10.88 o 
  -3  16   6        0.06        0.00      9.61 o 
  -2  16   6      169.47      176.13     28.43 o 
  -1  16   6      219.35      180.49     14.04 o 
   0  16   6        0.30        2.84      7.17 o 
   1  16   6       10.15       12.49      7.86 o 
   2  16   6        3.34        6.69      8.29 o 
   3  16   6        0.73       13.31     10.26 o 
  -3  17   6        0.04        4.56      9.47 o 
  -2  17   6       18.89       42.51     11.99 o 
  -1  17   6       76.27       56.73     14.76 o 
   0  17   6       18.12       15.68      7.76 o 
   1  17   6       19.12       17.77     10.11 o 
   2  17   6       31.71       40.03     10.60 o 
   3  17   6        6.65       28.51     12.60 o 
  -3  18   6        3.17       33.54     10.32 o 
  -2  18   6      245.46      216.05     17.03 o 
  -1  18   6       19.45       30.06     10.77 o 
   0  18   6      151.25      143.06     16.97 o 
   1  18   6       99.89       99.24     12.66 o 
   2  18   6        5.16       31.56     10.68 o 
   3  18   6        8.38        5.51     14.75 o 
  -3  19   6       38.38       41.41     12.06 o 
  -2  19   6       22.28       33.58     10.13 o 
  -1  19   6        6.28        6.28     10.33 o 
   0  19   6       29.84       48.07     11.65 o 
   1  19   6        1.40        5.58      9.51 o 
   2  19   6       10.59        0.00     15.56 o 
  -3  20   6        2.21        4.55     10.84 o 
  -2  20   6       20.88       19.90      9.97 o 
  -1  20   6        1.34       16.29     12.28 o 
   0  20   6        9.33       26.09     17.22 o 
   1  20   6       27.81       21.71     11.66 o 
   2  20   6        0.87        9.81     11.53 o 
  -2  21   6        0.22       10.35     10.30 o 
  -1  21   6       38.09       21.31     12.23 o 
   0  21   6       30.69       29.50     12.83 o 
   1  21   6        0.93       23.97     10.74 o 
   2  21   6        2.50        9.76     12.00 o 
  -2  22   6        8.83       14.97     14.45 o 
  -1  22   6        7.00       21.05     12.72 o 
   0  22   6       23.38       32.80     13.37 o 
   1  22   6       28.89       35.76     12.24 o 
  -1  23   6       10.14       16.33     12.77 o 
   0  23   6        2.55       10.58     12.61 o 
  -5   0   7       34.88       26.98     13.78 o 
  -3   0   7        5.47        9.20      8.18 o 
  -1   0   7       93.17      115.65      9.91 o 
   1   0   7       84.00       67.71      9.72 o 
   3   0   7       47.15       61.85     20.26 o 
  -5   1   7       36.44       31.22      9.61 o 
  -4   1   7       55.38       67.51     10.28 o 
  -3   1   7      878.56      749.40     23.84 o 
  -2   1   7        8.39       20.07      4.64 o 
  -1   1   7       71.44       77.03      9.02 o 
   0   1   7       21.69       17.51      5.85 o 
   1   1   7      139.60      136.85     11.17 o 
   2   1   7       14.85       17.90      6.75 o 
   3   1   7        1.20        0.00      9.18 o 
   4   1   7        5.83        5.55     19.50 o 
  -5   2   7        4.15        2.55      9.67 o 
  -4   2   7      239.05      188.33     15.01 o 
  -3   2   7       95.65       85.22      9.76 o 
  -2   2   7        3.28        4.40      4.13 o 
  -1   2   7       29.37       19.73      5.01 o 
   0   2   7      233.74      244.72      8.05 o 
   1   2   7        4.21        4.73      4.15 o 
   2   2   7        6.80       14.56      6.76 o 
   3   2   7       26.35       43.07     12.23 o 
   4   2   7        0.08        0.00     11.22 o 
  -5   3   7        0.43        0.17      8.16 o 
  -4   3   7        0.80       12.32      6.64 o 
  -3   3   7      466.54      397.59     17.13 o 
  -2   3   7       42.70       51.46      6.53 o 
  -1   3   7       21.99       21.80      3.93 o 
   0   3   7       24.54       31.05      4.13 o 
   1   3   7       21.71       12.77      4.27 o 
   2   3   7        7.25       11.21      5.75 o 
   3   3   7        1.99       11.43      7.73 o 
   4   3   7        0.00        0.00     11.37 o 
  -5   4   7        4.53       10.33      8.21 o 
  -4   4   7      351.11      311.61     19.24 o 
  -3   4   7      878.15      786.35     24.66 o 
  -2   4   7        0.53        0.00      4.13 o 
  -1   4   7       47.24       49.56      5.12 o 
   0   4   7       48.37       68.52      5.39 o 
   1   4   7       45.80       53.74      7.29 o 
   2   4   7       71.98       62.09     16.27 o 
   3   4   7       19.64       23.31     11.21 o 
   4   4   7        1.27       10.63     12.20 o 
  -5   5   7       66.58       66.50     12.34 o 
  -4   5   7       67.23       55.67     11.34 o 
  -3   5   7      349.70      329.98     14.03 o 
  -2   5   7       36.71       31.30      5.75 o 
  -1   5   7       43.84       53.45      5.74 o 
   0   5   7       73.26       62.33      5.20 o 
   1   5   7        0.03        2.87      4.78 o 
   2   5   7       11.61       16.81      5.76 o 
   3   5   7        5.88        9.07      8.52 o 
   4   5   7        0.90       22.67     12.90 o 
  -5   6   7        2.45        7.19     14.11 o 
  -4   6   7        0.66        0.00      7.24 o 
  -3   6   7        2.62       13.89      5.94 o 
  -2   6   7      144.84      176.73     10.97 o 
  -1   6   7        1.41        5.44      3.43 o 
   0   6   7       35.34       38.21      5.38 o 
   1   6   7       47.92       49.79      7.13 o 
   2   6   7        0.02        2.44      5.08 o 
   3   6   7       13.44       20.38      8.58 o 
   4   6   7        5.37        4.10      9.54 o 
  -5   7   7       28.72       34.11     10.79 o 
  -4   7   7        5.87       15.39      7.76 o 
  -3   7   7        4.39       13.77      5.91 o 
  -2   7   7      366.43      365.00     15.46 o 
  -1   7   7       45.32       49.23      5.32 o 
   0   7   7       54.48       55.33      6.68 o 
   1   7   7      253.40      285.70     14.80 o 
   2   7   7        0.11        3.67      5.43 o 
   3   7   7        4.01        8.73     12.73 o 
   4   7   7        2.06        9.32      9.03 o 
  -4   8   7       64.48       53.18      9.82 o 
  -3   8   7       68.47       60.70     10.99 o 
  -2   8   7        6.59        7.83      4.95 o 
  -1   8   7       25.89       26.65      4.60 o 
   0   8   7      118.95      114.32     12.28 o 
   1   8   7       46.73       45.06      7.59 o 
   2   8   7        9.77       22.16      6.65 o 
   3   8   7        1.39        2.97      7.65 o 
   4   8   7        5.66        8.89     12.12 o 
  -4   9   7       20.05       30.53      8.70 o 
  -3   9   7        0.02       10.42      5.73 o 
  -2   9   7      957.71      770.83     33.10 o 
  -1   9   7      133.85      157.63      9.70 o 
   0   9   7      459.41      442.89     19.08 o 
   1   9   7        9.74       10.18      5.52 o 
   2   9   7       21.05        3.61      8.63 o 
   3   9   7        0.81        7.53      7.39 o 
   4   9   7        0.42        0.00      9.19 o 
  -4  10   7        2.28        0.00      8.98 o 
  -3  10   7       45.25       72.00      9.99 o 
  -2  10   7       36.15       35.46      6.95 o 
  -1  10   7      123.95      158.95     11.87 o 
   0  10   7        2.44        8.35      5.01 o 
   1  10   7        1.04       10.00      7.14 o 
   2  10   7        6.13        0.00      7.49 o 
   3  10   7       24.86       24.23      8.36 o 
   4  10   7        2.80       13.71     10.40 o 
  -4  11   7       11.57       15.71     12.05 o 
  -3  11   7       21.59       22.16      8.20 o 
  -2  11   7       32.74       45.94     13.60 o 
  -1  11   7       34.60       33.39      7.06 o 
   0  11   7      114.91       87.51      8.92 o 
   1  11   7       27.83       35.71      9.47 o 
   2  11   7        2.33        8.47      7.22 o 
   3  11   7       15.41        0.84      9.63 o 
  -4  12   7        0.64       42.66     10.58 o 
  -3  12   7        3.01        0.00      6.72 o 
  -2  12   7      127.73      120.34     12.36 o 
  -1  12   7        4.23        0.62      8.36 o 
   0  12   7       40.32       48.38      9.33 o 
   1  12   7        3.26        9.27      7.00 o 
   2  12   7      125.23      100.70     17.16 o 
   3  12   7        0.91        4.74     10.42 o 
  -4  13   7       23.02       31.60     10.63 o 
  -3  13   7       61.75       61.28     10.45 o 
  -2  13   7       17.74       15.93     10.08 o 
  -1  13   7       43.21       45.77      9.02 o 
   0  13   7       21.14       32.94      7.95 o 
   1  13   7        4.66        7.25      7.38 o 
   2  13   7       41.71       36.92      9.78 o 
   3  13   7        1.57       13.62      9.67 o 
  -4  14   7        0.67       10.57      9.51 o 
  -3  14   7        1.20        0.00      9.21 o 
  -2  14   7       38.68       60.32     10.31 o 
  -1  14   7       18.78       28.65      8.28 o 
   0  14   7        1.65        7.59      6.74 o 
   1  14   7        6.11        8.69      7.60 o 
   2  14   7       12.44        0.00      7.86 o 
   3  14   7        0.25        3.86      9.24 o 
  -4  15   7        4.68        1.13      9.65 o 
  -3  15   7        4.29       21.71      9.17 o 
  -2  15   7       92.11       79.15     11.63 o 
  -1  15   7        0.14        0.00      8.24 o 
   0  15   7       28.87       31.83     12.88 o 
   1  15   7       17.89        0.00      7.94 o 
   2  15   7        0.79        0.00      8.30 o 
   3  15   7       15.63       11.09     10.17 o 
  -3  16   7        0.62        0.00      8.78 o 
  -2  16   7        0.40        4.28      8.15 o 
  -1  16   7      237.13      240.85     20.40 o 
   0  16   7       50.02       52.33     11.36 o 
   1  16   7       12.44        9.87     13.82 o 
   2  16   7        0.69        2.08      8.47 o 
   3  16   7        3.43        7.78     10.94 o 
  -3  17   7        8.24       10.87     10.32 o 
  -2  17   7       48.29       63.04     22.30 o 
  -1  17   7       83.39       84.68     13.62 o 
   0  17   7       45.85       64.06     12.86 o 
   1  17   7        9.42       14.07      8.75 o 
   2  17   7        0.62        7.34      9.54 o 
  -3  18   7        9.31        0.00     16.51 o 
  -2  18   7       19.11       12.32     15.67 o 
  -1  18   7        0.51        0.00      9.58 o 
   0  18   7        0.83        0.90     10.30 o 
   1  18   7        0.01       10.35      9.45 o 
   2  18   7        7.30       10.14      9.51 o 
  -3  19   7        0.93        3.17     10.17 o 
  -2  19   7       39.09       59.42     13.90 o 
  -1  19   7        3.63       15.68     10.64 o 
   0  19   7       26.89       55.12     13.86 o 
   1  19   7        0.29       10.97      9.96 o 
   2  19   7        0.53        3.05      9.92 o 
  -2  20   7       82.39       87.71     16.28 o 
  -1  20   7        8.50       15.88     11.34 o 
   0  20   7       66.42       72.66     14.68 o 
   1  20   7        8.63       17.62     12.69 o 
  -2  21   7        0.90       14.38     15.80 o 
  -1  21   7        0.15        3.52     11.40 o 
   0  21   7        6.98       20.45     13.33 o 
   1  21   7       13.91        6.28     12.82 o 
  -1  22   7        7.22        0.00     11.74 o 
   0  22   7       12.53       14.17     12.82 o 
  -4   0   8        5.55       10.52      9.15 o 
  -2   0   8       21.08       27.15      7.21 o 
   0   0   8       21.77       22.43      6.52 o 
   2   0   8       75.54       85.84     20.09 o 
   4   0   8        0.15        0.00     15.97 o 
  -5   1   8        0.06        8.31      8.66 o 
  -4   1   8      212.90      182.82     15.36 o 
  -3   1   8       18.92       16.31      6.29 o 
  -2   1   8      204.85      234.93     11.69 o 
  -1   1   8       40.12       58.24      8.66 o 
   0   1   8      136.06      129.81      7.65 o 
   1   1   8       34.44       28.77      5.66 o 
   2   1   8      285.02      307.22     24.24 o 
   3   1   8        1.73       16.89     11.83 o 
   4   1   8        7.55        6.13     12.52 o 
  -5   2   8       22.46       10.00      8.80 o 
  -4   2   8        8.53       18.34      8.87 o 
  -3   2   8      124.32      119.40     11.67 o 
  -2   2   8        1.92        6.23      4.43 o 
  -1   2   8        2.90        6.53      3.83 o 
   0   2   8       12.74       22.26      4.25 o 
   1   2   8       28.88       29.56      6.52 o 
   2   2   8      234.54      237.83     22.36 o 
   3   2   8        1.92       10.57     10.50 o 
   4   2   8        1.21       10.35     13.00 o 
  -5   3   8       14.61       22.70     15.19 o 
  -4   3   8        0.14        0.00      7.78 o 
  -3   3   8      232.98      281.80     17.09 o 
  -2   3   8      225.09      216.93     12.09 o 
  -1   3   8       10.64       18.52      4.43 o 
   0   3   8      144.38      117.68      7.33 o 
   1   3   8      163.06      176.81     14.04 o 
   2   3   8        1.25        2.61      7.40 o 
   3   3   8       28.64       23.59     12.08 o 
   4   3   8        4.12        4.18     13.83 o 
  -4   4   8       31.33       27.93      8.37 o 
  -3   4   8      134.74      126.75     12.19 o 
  -2   4   8       29.64       30.47      5.88 o 
  -1   4   8       28.00       34.55      5.24 o 
   0   4   8      108.99      103.06      7.83 o 
   1   4   8      130.96      132.76     10.86 o 
   2   4   8        4.77        9.19      7.04 o 
   3   4   8       48.98       60.55     34.25 o 
   4   4   8       12.54       24.42     15.41 o 
  -4   5   8        1.58       13.84      7.68 o 
  -3   5   8       68.02       64.37     14.56 o 
  -2   5   8      593.44      567.09     19.52 o 
  -1   5   8      191.42      166.04      8.80 o 
   0   5   8       27.39       36.40      5.75 o 
   1   5   8      396.68      364.86     15.01 o 
   2   5   8       23.81       31.07      8.61 o 
   3   5   8        1.79       16.31      9.14 o 
   4   5   8        2.38        0.00     11.65 o 
  -4   6   8       19.95        7.44      7.66 o 
  -3   6   8        0.02       13.83      6.43 o 
  -2   6   8      224.46      241.27     15.23 o 
  -1   6   8       13.11       12.49      4.20 o 
   0   6   8       41.58       48.14      6.98 o 
   1   6   8       29.22       39.23      7.67 o 
   2   6   8       23.13       22.55     10.06 o 
   3   6   8       26.97       35.16     10.23 o 
   4   6   8        3.24       13.64     24.31 o 
  -4   7   8        0.17        2.30      7.51 o 
  -3   7   8        3.24       15.77      6.07 o 
  -2   7   8      323.70      337.67     21.44 o 
  -1   7   8       26.08       22.36      4.46 o 
   0   7   8      110.24      113.60     12.55 o 
   1   7   8      401.83      377.28     24.29 o 
   2   7   8       67.62       43.01      8.22 o 
   3   7   8        7.59       23.60      9.18 o 
  -4   8   8        0.38        8.30      7.78 o 
  -3   8   8       13.38       18.53      6.33 o 
  -2   8   8      663.29      599.43     20.22 o 
  -1   8   8       31.66       26.31      6.81 o 
   0   8   8      278.69      265.66     17.54 o 
   1   8   8        5.27       10.13      6.20 o 
   2   8   8       21.09       29.34      7.22 o 
   3   8   8       26.77       21.07      8.94 o 
  -4   9   8        3.97        3.01      7.48 o 
  -3   9   8        3.94       12.07      6.72 o 
  -2   9   8       19.13       33.37      6.84 o 
  -1   9   8        0.14       10.25      6.21 o 
   0   9   8       21.90       17.23      8.12 o 
   1   9   8        9.78       17.15      6.31 o 
   2   9   8       61.29       31.77      8.00 o 
   3   9   8        3.08       16.60      8.32 o 
  -4  10   8        0.18        0.00      7.91 o 
  -3  10   8        0.04        0.00      6.26 o 
  -2  10   8        0.56        7.39      5.67 o 
  -1  10   8       82.67      104.76     10.51 o 
   0  10   8      345.26      319.93     19.96 o 
   1  10   8       11.82        0.76      7.06 o 
   2  10   8        5.98       14.09      7.28 o 
   3  10   8       12.97       18.75      9.73 o 
  -4  11   8       13.80       19.21     11.91 o 
  -3  11   8        0.24       11.17      6.94 o 
  -2  11   8        7.39        5.86      7.51 o 
  -1  11   8     1052.85      790.34     29.35 o 
   0  11   8       42.01       44.14      7.65 o 
   1  11   8        5.46       11.13      6.60 o 
   2  11   8       34.79       44.53      8.88 o 
   3  11   8       29.01        3.51      8.84 o 
  -4  12   8        0.01        7.09      9.64 o 
  -3  12   8        5.91       13.71      7.10 o 
  -2  12   8        4.36        0.00      6.99 o 
  -1  12   8        0.06       17.22      8.84 o 
   0  12   8       52.22       55.71      8.13 o 
   1  12   8        5.54       12.57      6.81 o 
   2  12   8        1.40        0.00      6.67 o 
   3  12   8        0.98        3.15     12.27 o 
  -4  13   8        1.59       10.67     11.98 o 
  -3  13   8        1.62       11.45      7.68 o 
  -2  13   8        4.26       13.78      8.81 o 
  -1  13   8     1293.44     1162.07     51.65 o 
   0  13   8        0.54        4.03      6.10 o 
   1  13   8        0.00        0.00      7.91 o 
   2  13   8        1.12        4.46      9.88 o 
   3  13   8        0.78        0.00      8.72 o 
  -3  14   8        1.27       17.67      9.94 o 
  -2  14   8       23.44       18.93      8.60 o 
  -1  14   8       73.56      101.71     29.10 o 
   0  14   8       21.04       25.13      7.39 o 
   1  14   8       29.61       19.64      9.78 o 
   2  14   8        1.01        0.00      9.59 o 
   3  14   8        9.13       19.38     12.66 o 
  -3  15   8        6.17        0.33      9.61 o 
  -2  15   8        2.75        5.03      8.82 o 
  -1  15   8       86.15      105.98     14.85 o 
   0  15   8        2.35       19.36      9.20 o 
   1  15   8       17.72       17.20      8.00 o 
   2  15   8        4.38       11.36      9.41 o 
  -3  16   8       19.37       14.59     12.86 o 
  -2  16   8       44.29       47.53     15.06 o 
  -1  16   8       77.77       54.26     13.17 o 
   0  16   8      109.38      100.10     15.24 o 
   1  16   8        8.84        0.00      8.10 o 
   2  16   8        6.88       13.72      9.65 o 
  -3  17   8        0.71       18.09     21.38 o 
  -2  17   8       79.12       93.81     15.97 o 
  -1  17   8        1.61        1.52     10.44 o 
   0  17   8       36.04       57.38     13.16 o 
   1  17   8        4.88       13.52      9.28 o 
   2  17   8        0.53       25.89     10.03 o 
  -2  18   8       22.26       20.76     12.40 o 
  -1  18   8        7.43        3.82     10.16 o 
   0  18   8       79.36       63.93     14.88 o 
   1  18   8        0.06        6.99      9.33 o 
   2  18   8        0.05        0.00     10.13 o 
  -2  19   8       57.49       41.16     23.29 o 
  -1  19   8        8.96       31.29     11.50 o 
   0  19   8       13.04       24.47     12.47 o 
   1  19   8       17.17       17.35     10.27 o 
  -1  20   8        0.96        0.63     16.13 o 
   0  20   8        8.79       26.57     13.47 o 
   1  20   8        8.19        0.00     10.43 o 
  -1  21   8        5.47        0.00     11.76 o 
   0  21   8        0.22        0.00     14.73 o 
  -3   0   9       78.84       67.96     13.88 o 
  -1   0   9      131.15       94.65     22.42 o 
   1   0   9      296.16      306.49     34.39 o 
   3   0   9       44.93       56.24     19.87 o 
  -4   1   9        3.49        7.82      9.69 o 
  -3   1   9       14.77       21.07      7.33 o 
  -2   1   9        3.61        0.41      5.42 o 
  -1   1   9        2.29        8.94      4.34 o 
   0   1   9      218.26      188.03      9.59 o 
   1   1   9        8.02        1.80      7.29 o 
   2   1   9       57.76       61.45     13.04 o 
   3   1   9        0.76        0.00     10.17 o 
  -4   2   9       62.63       57.66     10.36 o 
  -3   2   9        2.89        8.48      6.63 o 
  -2   2   9       33.47       32.22      6.67 o 
  -1   2   9        0.12       10.45      4.54 o 
   0   2   9       15.96       10.74      4.32 o 
   1   2   9       84.39       68.70     14.95 o 
   2   2   9       13.89       23.88     10.12 o 
   3   2   9       21.09       27.69     13.03 o 
  -4   3   9       35.93       32.96      9.94 o 
  -3   3   9      141.26      123.81     12.59 o 
  -2   3   9       21.24       23.72      6.11 o 
  -1   3   9       28.40       47.02      5.76 o 
   0   3   9       28.42       24.54      6.43 o 
   1   3   9      434.67      357.09     15.38 o 
   2   3   9       27.24       36.73     11.80 o 
   3   3   9       30.72       28.65     14.14 o 
  -4   4   9        3.46        0.00      6.94 o 
  -3   4   9        0.16        0.00      6.17 o 
  -2   4   9      213.07      203.79     12.68 o 
  -1   4   9       12.31        2.33      4.40 o 
   0   4   9       14.58       19.80      6.09 o 
   1   4   9      318.97      318.94     19.44 o 
   2   4   9        6.12       16.11      8.56 o 
   3   4   9        4.44        9.10     12.42 o 
  -4   5   9       10.03       18.68      8.33 o 
  -3   5   9        3.44       13.14      7.12 o 
  -2   5   9        5.38        2.45      5.18 o 
  -1   5   9        9.98        7.75      5.94 o 
   0   5   9      131.37      135.15     10.81 o 
   1   5   9        4.71       11.36      6.33 o 
   2   5   9      121.70      110.13     17.58 o 
   3   5   9       13.42       16.39     11.82 o 
  -4   6   9        0.71        3.81      7.55 o 
  -3   6   9       24.08       35.09      8.15 o 
  -2   6   9      181.98      190.69     15.09 o 
  -1   6   9       60.77       84.51      9.50 o 
   0   6   9       41.01       42.51      7.27 o 
   1   6   9      210.93      187.50     17.77 o 
   2   6   9        7.85       13.86      8.30 o 
   3   6   9       17.29        7.50     18.49 o 
  -4   7   9        0.17        4.68      8.51 o 
  -3   7   9       79.72       88.45     11.43 o 
  -2   7   9       59.76       65.75     10.43 o 
  -1   7   9      255.85      198.20     20.30 o 
   0   7   9      228.42      201.48     13.42 o 
   1   7   9        3.42        6.35      6.43 o 
   2   7   9        0.31        3.94     11.22 o 
   3   7   9        2.79       16.90      9.68 o 
  -4   8   9        0.32        7.32      8.07 o 
  -3   8   9       38.43       51.36      9.72 o 
  -2   8   9      230.83      188.60     16.05 o 
  -1   8   9       69.60       91.09     10.20 o 
   0   8   9        6.70       21.64      6.51 o 
   1   8   9       53.86       57.38     10.44 o 
   2   8   9       24.79       32.92      9.28 o 
   3   8   9        1.06        0.00      9.31 o 
  -4   9   9       10.48        7.41      8.61 o 
  -3   9   9       67.09       47.13     11.35 o 
  -2   9   9        3.61        6.90      7.54 o 
  -1   9   9      114.13      143.49     14.50 o 
   0   9   9      339.63      330.15     56.79 o 
   1   9   9       15.81       19.70      7.34 o 
   2   9   9        1.82        1.81      6.93 o 
   3   9   9       11.49        8.06      9.91 o 
  -4  10   9       17.37       30.34      9.85 o 
  -3  10   9        0.73        9.91      7.27 o 
  -2  10   9       12.96       19.40      8.58 o 
  -1  10   9      252.19      238.18     19.21 o 
   0  10   9      101.72      112.99     11.50 o 
   1  10   9       28.23       24.26      7.53 o 
   2  10   9        3.10       13.92      7.62 o 
   3  10   9       10.82       12.98     12.36 o 
  -4  11   9       29.55       40.38     10.76 o 
  -3  11   9        2.71       12.35      7.36 o 
  -2  11   9        1.67        0.00      7.64 o 
  -1  11   9       31.32       40.67     18.77 o 
   0  11   9      133.17      122.85     11.42 o 
   1  11   9       17.64       22.14      8.62 o 
   2  11   9       20.10       21.28      8.01 o 
   3  11   9        7.82        1.25      8.98 o 
  -3  12   9       60.37       37.66     12.01 o 
  -2  12   9       30.90       41.74      9.88 o 
  -1  12   9       78.31       59.81     11.81 o 
   0  12   9      257.37      175.76     20.38 o 
   1  12   9        4.33        9.56      6.88 o 
   2  12   9        0.22        3.61      7.46 o 
  -3  13   9        8.69       11.67     10.53 o 
  -2  13   9      225.76      196.00     18.85 o 
  -1  13   9        0.38       12.49      9.20 o 
   0  13   9       21.46       31.10      9.31 o 
   1  13   9       15.36       15.79      7.29 o 
   2  13   9        1.36       11.44      8.02 o 
  -3  14   9        0.86       17.51     10.87 o 
  -2  14   9        0.83        0.00      9.57 o 
  -1  14   9        3.99        0.00     10.24 o 
   0  14   9       68.57       78.03     18.09 o 
   1  14   9        1.99        5.40      7.41 o 
   2  14   9        2.34       15.23     11.38 o 
  -3  15   9        0.09       13.03     10.62 o 
  -2  15   9        7.75       23.96     14.56 o 
  -1  15   9       65.21       46.97     19.65 o 
   0  15   9      257.11      218.06     39.31 o 
   1  15   9        1.31       14.31      7.72 o 
   2  15   9        0.69       10.54      9.67 o 
  -2  16   9        2.13       17.56     11.74 o 
  -1  16   9       12.20       16.11     11.48 o 
   0  16   9        5.34       14.75      9.50 o 
   1  16   9        0.40       21.56      9.20 o 
   2  16   9        1.51        6.96      9.32 o 
  -2  17   9       10.94        8.97     11.33 o 
  -1  17   9        2.80        0.00     10.83 o 
   0  17   9       72.17       72.78     13.87 o 
   1  17   9       16.44       26.09      9.44 o 
  -2  18   9        5.16       11.46     11.89 o 
  -1  18   9        2.33       10.27     20.18 o 
   0  18   9        0.97       17.44     16.12 o 
   1  18   9       16.40       26.18     12.55 o 
  -1  19   9        2.69        9.03     12.82 o 
   0  19   9        1.10        0.00     21.77 o 
  -4   0  10      178.03      191.09     24.49 o 
  -2   0  10       48.16       35.29     22.11 o 
   0   0  10        0.10        2.32      7.08 o 
   2   0  10      220.27      212.13     33.47 o 
  -4   1  10       58.79       67.14     19.41 o 
  -3   1  10        8.34        7.25      7.35 o 
  -2   1  10       21.41       22.28      7.59 o 
  -1   1  10        0.22        5.31      5.59 o 
   0   1  10       71.91       82.14      9.56 o 
   1   1  10       42.88       49.51     12.75 o 
   2   1  10      107.20       96.70     18.13 o 
   3   1  10        6.84        5.76     12.35 o 
  -4   2  10      102.76       78.55     11.61 o 
  -3   2  10       11.26        3.70      7.26 o 
  -2   2  10       18.51       17.47      6.96 o 
  -1   2  10        0.40        2.16      4.63 o 
   0   2  10       13.90       18.20      6.20 o 
   1   2  10       33.11       40.09     12.49 o 
   2   2  10      174.54      150.58     20.31 o 
   3   2  10        4.94        3.33     12.36 o 
  -4   3  10       18.22       28.00     10.99 o 
  -3   3  10       32.25       29.52      8.53 o 
  -2   3  10      124.84      128.08     12.08 o 
  -1   3  10       83.84       69.13      7.02 o 
   0   3  10        4.58        9.25      6.18 o 
   1   3  10        0.84        4.21      7.87 o 
   2   3  10       22.32       24.17     13.36 o 
   3   3  10       36.36       51.76     15.61 o 
  -4   4  10       21.84       17.78      9.20 o 
  -3   4  10        4.43        7.94      7.05 o 
  -2   4  10        2.01        8.56      6.21 o 
  -1   4  10       16.82       21.12      7.00 o 
   0   4  10      112.16      117.77     16.73 o 
   1   4  10       23.49       13.24     17.19 o 
   2   4  10        6.52        8.68     10.76 o 
   3   4  10       50.63       65.74     18.31 o 
  -4   5  10       54.27       28.07     10.50 o 
  -3   5  10       81.13       82.02     11.31 o 
  -2   5  10      128.22      128.62     14.49 o 
  -1   5  10        1.13        9.93      9.36 o 
   0   5  10      113.19      115.22     10.51 o 
   1   5  10      121.64      127.27     27.44 o 
   2   5  10       42.86       54.94     18.61 o 
   3   5  10        0.01        1.74     12.52 o 
  -4   6  10        9.82       29.36      9.83 o 
  -3   6  10        6.32        7.73      7.28 o 
  -2   6  10       41.75       33.38     10.79 o 
  -1   6  10       56.24       65.80     10.78 o 
   0   6  10        0.77       16.52      9.26 o 
   1   6  10        8.67       12.20      7.22 o 
   2   6  10        4.76        2.10      8.68 o 
   3   6  10       30.65       44.31     23.13 o 
  -4   7  10        3.42       13.23      8.45 o 
  -3   7  10      119.77      122.26     13.30 o 
  -2   7  10       22.66       18.19      8.61 o 
  -1   7  10       80.90       76.18     11.61 o 
   0   7  10        0.51        6.70      6.59 o 
   1   7  10       22.82       25.43      7.67 o 
   2   7  10       32.36       52.53     11.14 o 
   3   7  10        2.16       13.21     13.51 o 
  -3   8  10       36.84       35.07     10.01 o 
  -2   8  10       60.29       80.77     11.36 o 
  -1   8  10        4.69       26.10      9.03 o 
   0   8  10       20.75        9.38      8.69 o 
   1   8  10       31.61       21.64      7.61 o 
   2   8  10        4.65       19.91     14.11 o 
  -3   9  10      191.26      212.38     20.27 o 
  -2   9  10       29.30       37.61     10.29 o 
  -1   9  10      252.29      220.28     18.74 o 
   0   9  10        9.29       10.23      7.87 o 
   1   9  10        4.05        8.21      7.47 o 
   2   9  10        8.83       13.02     11.19 o 
  -3  10  10        3.41        9.64      9.96 o 
  -2  10  10        4.52        9.58     11.40 o 
  -1  10  10      120.44      140.41     18.48 o 
   0  10  10       11.49       11.35      6.91 o 
   1  10  10        4.55       16.85      7.77 o 
   2  10  10        0.00        8.27     10.60 o 
  -3  11  10       57.99       77.82     14.76 o 
  -2  11  10        0.42        4.94      8.53 o 
  -1  11  10       22.88       33.87     16.33 o 
   0  11  10        5.07        0.01     10.37 o 
   1  11  10        0.22        6.07      8.16 o 
   2  11  10        2.22        5.08      9.03 o 
  -3  12  10        2.34       13.16      9.98 o 
  -2  12  10       17.95       35.23     12.53 o 
  -1  12  10       62.85       83.92     12.96 o 
   0  12  10       10.30       18.53      8.96 o 
   1  12  10        0.63        1.06      7.66 o 
   2  12  10        0.02        4.66      9.47 o 
  -3  13  10       79.54       99.64     25.39 o 
  -2  13  10       39.98       68.48     13.32 o 
  -1  13  10        5.49       16.58      9.92 o 
   0  13  10       11.82       20.87     10.77 o 
   1  13  10        0.25        1.84      7.81 o 
   2  13  10        1.01       11.35      8.76 o 
  -2  14  10       17.50       14.43     11.14 o 
  -1  14  10        1.47        5.99     10.16 o 
   0  14  10       28.15       40.08     11.71 o 
   1  14  10       10.43       33.39      9.12 o 
  -2  15  10       13.03       22.25     12.67 o 
  -1  15  10       12.41       13.99     10.64 o 
   0  15  10       13.64        4.85     10.30 o 
   1  15  10        0.49       12.83      8.50 o 
  -2  16  10       14.25        1.22     12.05 o 
  -1  16  10        7.53       18.35     12.38 o 
   0  16  10       73.41       71.68     17.53 o 
   1  16  10       31.32       18.50      9.86 o 
  -1  17  10       25.72       25.52     11.47 o 
   0  17  10        0.61        0.00     10.28 o 
  -3   0  11       14.77       32.60     12.11 o 
  -1   0  11       24.54       20.36     19.37 o 
   1   0  11      227.68      231.16     33.83 o 
  -3   1  11       22.18        9.67      8.46 o 
  -2   1  11        1.53       13.67      7.43 o 
  -1   1  11      377.44      324.28     29.53 o 
   0   1  11       14.51       34.67     14.10 o 
   1   1  11       66.73       75.71     19.18 o 
   2   1  11       10.57       25.58     23.95 o 
  -3   2  11       24.19       18.38      8.85 o 
  -2   2  11       48.75       42.87      9.74 o 
  -1   2  11       10.96        9.54      7.08 o 
   0   2  11       41.41       38.44      9.34 o 
   1   2  11       23.28       17.79     11.69 o 
   2   2  11        0.04       12.94     12.47 o 
  -3   3  11        2.21        2.03      8.18 o 
  -2   3  11       12.81       24.67      8.24 o 
  -1   3  11      127.61      110.14     20.95 o 
   0   3  11       62.97       56.94     14.44 o 
   1   3  11        1.70       11.22     13.83 o 
   2   3  11       11.40       20.45     11.50 o 
  -3   4  11       34.16       39.25      9.62 o 
  -2   4  11        4.24        4.03      7.14 o 
  -1   4  11      142.08      159.49     15.58 o 
   0   4  11       53.44       58.19     13.86 o 
   1   4  11       18.66       31.45     16.37 o 
   2   4  11        5.75       13.99     12.46 o 
  -3   5  11        0.09       22.76      8.91 o 
  -2   5  11       33.29       48.17     11.64 o 
  -1   5  11        7.80        1.99      7.93 o 
   0   5  11      159.01      166.45     21.20 o 
   1   5  11       23.33       28.24     14.19 o 
   2   5  11       10.84       21.47     12.09 o 
  -3   6  11       24.94       22.95      9.62 o 
  -2   6  11       39.88       32.80      9.30 o 
  -1   6  11        2.96        8.61      9.70 o 
   0   6  11        0.62       14.51      7.37 o 
   1   6  11        5.60        0.00      8.44 o 
   2   6  11        0.36        6.10     11.35 o 
  -3   7  11        9.89        3.07     10.13 o 
  -2   7  11      121.86      105.07     12.48 o 
  -1   7  11        3.60        2.11      8.35 o 
   0   7  11       37.64       19.82      9.80 o 
   1   7  11       23.86       22.16     11.32 o 
   2   7  11        0.52        0.00     12.52 o 
  -3   8  11        9.19       21.58     11.25 o 
  -2   8  11        0.00        3.97      8.28 o 
  -1   8  11        6.32       12.34     10.67 o 
   0   8  11        1.78        5.71      7.26 o 
   1   8  11        6.82       13.47     11.08 o 
   2   8  11        0.69        6.93     15.29 o 
  -3   9  11       26.64       27.66     11.23 o 
  -2   9  11       99.98      113.70     15.97 o 
  -1   9  11        0.81        4.00      8.96 o 
   0   9  11        3.91       10.21     17.36 o 
   1   9  11        7.23       21.36      9.57 o 
   2   9  11        2.20        8.86     10.34 o 
  -3  10  11        2.64       22.55     13.39 o 
  -2  10  11        0.29        8.11     15.78 o 
  -1  10  11       92.29       77.16     12.93 o 
   0  10  11        7.04        3.66      8.93 o 
   1  10  11        6.30        7.43      8.45 o 
  -2  11  11       35.60       18.98     11.39 o 
  -1  11  11        0.22        9.82      9.86 o 
   0  11  11       18.49       24.28     10.15 o 
   1  11  11        0.13        0.00      8.14 o 
  -2  12  11        2.11        0.00     13.37 o 
  -1  12  11       11.49       18.16     10.84 o 
   0  12  11        2.54       11.61      9.99 o 
   1  12  11        1.70       10.95      8.69 o 
  -2  13  11       94.51      106.42     21.68 o 
  -1  13  11        1.19       15.42     11.07 o 
   0  13  11        6.56        0.95     14.38 o 
   1  13  11        0.97        3.18     10.79 o 
  -1  14  11        0.03       13.52     11.02 o 
   0  14  11        1.67       12.14     12.55 o 
  -1  15  11        5.36       29.10     11.55 o 
   0  15  11       20.94        0.00     10.73 o 
  -2   0  12       15.02       22.39     12.47 o 
   0   0  12       20.41       49.44     19.14 o 
   2   0  12       16.02       55.83     21.51 o 
  -3   1  12        0.15       13.64      8.77 o 
  -2   1  12       82.06       45.23      9.99 o 
  -1   1  12       14.01       32.45      9.53 o 
   0   1  12       10.84       10.66     12.06 o 
   1   1  12        0.13       12.50     18.74 o 
   2   1  12        0.72        0.19     13.53 o 
  -3   2  12       20.54       21.48     12.23 o 
  -2   2  12        0.93        5.13     11.15 o 
  -1   2  12        5.58       34.27      9.86 o 
   0   2  12       44.77       36.84     18.02 o 
   1   2  12        4.39        0.00     13.29 o 
  -3   3  12        1.56        0.13     12.60 o 
  -2   3  12        0.70        7.45     10.97 o 
  -1   3  12        2.72       11.17      9.17 o 
   0   3  12       54.26       46.20     16.18 o 
   1   3  12        0.09        0.00     12.26 o 
  -3   4  12       36.40       39.88     11.07 o 
  -2   4  12        2.36        9.11     10.54 o 
  -1   4  12        5.27       23.13      9.93 o 
   0   4  12       15.55       28.02      9.33 o 
   1   4  12        3.82       23.51     13.03 o 
  -3   5  12       21.84       35.51     14.42 o 
  -2   5  12       14.71       15.83     10.97 o 
  -1   5  12        8.71       30.21     10.68 o 
   0   5  12       47.95       43.73     17.20 o 
   1   5  12        0.65        4.74     11.74 o 
  -2   6  12        1.31       15.71     12.16 o 
  -1   6  12        0.07       23.47      9.88 o 
   0   6  12       15.64       18.07      9.22 o 
   1   6  12       24.88       36.13     12.65 o 
  -2   7  12       10.54       25.48     13.90 o 
  -1   7  12        0.43        7.61      9.67 o 
   0   7  12       44.25       54.15     11.48 o 
   1   7  12        5.25       13.70     12.14 o 
  -2   8  12       12.41       36.37     12.15 o 
  -1   8  12        3.02        0.00      9.76 o 
   0   8  12       30.33       55.10     11.29 o 
   1   8  12       35.34       65.28     12.45 o 
  -2   9  12        3.80       12.83     10.99 o 
  -1   9  12       10.81        0.00      9.74 o 
   0   9  12        6.93       18.63     10.07 o 
   1   9  12        8.09        3.04      9.50 o 
  -2  10  12       33.49       54.91     18.41 o 
  -1  10  12        0.78        0.00      9.86 o 
   0  10  12       12.44       23.70     10.50 o 
  -1  11  12       58.94       78.14     17.47 o 
   0  11  12        6.93       11.69     14.82 o 
  -2   1  13        0.10        3.32     11.05 o 
   0   1  13        0.70        0.00     11.99 o 
  -2   2  13        4.31       19.02     18.17 o 
   0   2  13       42.85       32.02     22.18 o 
  -2   3  13        1.15        0.00     11.90 o 
  -1   3  13        0.69        0.00     18.85 o 
   0   3  13        1.43        0.00     12.86 o 
  -1   4  13        0.45       41.41     15.54 o 
   0   4  13        3.34       13.12     13.51 o 
  -1   5  13       47.01       45.54     11.95 o 
   0   5  13        0.03        0.00     18.83 o 
  -1   6  13        0.41        6.83     10.21 o 
   0   6  13        1.36       32.48     20.69 o 
                                                 
